# Supplementary material for: Infrared Multiple Photon Dissociation Spectroscopy of the H–H Stretching Mode and Low-Lying Electronic Transitions in Fe+(H2)1,2 and Fe+(D2)1,2
Source: J Phys Chem A. 2025 Apr 2;129(15):3455–65. doi: 10.1021/acs.jpca.5c00196 (PMC12010328; doi:10.1021/acs.jpca.5c00196)
Supplement: Supplementary file 2 — jp5c00196_si_002.xlsx [file jp5c00196_si_002.xlsx]

## Sheet: Figure 2
(a) Fe+(H2)				(b) Fe+(D2)				(c) Fe+(H2)2				(d) Fe+(D2)2
Wavenumber	σ	Detection limit		Wavenumber	σ	Detection limit		Wavenumber	σ	Detection limit		Wavenumber	σ	Detection limit
cm-1	cm2			cm-1	cm2			cm-1	cm2			cm-1	cm2
2293.97	0	1.38208e-21		2254.05	1.94518e-21	9.87137e-22		2234.09	0	3.19866e-21		2234.09	2.26044e-21	9.91567e-22
2313.93	0	1.53739e-21		2274.01	2.72998e-21	1.36831e-21		2254.05	0	2.73139e-21		2249.06	1.91187e-21	1.05273e-21
2333.9	0	1.72123e-21		2293.97	2.05842e-21	9.21595e-22		2283.99	0	2.94415e-21		2264.03	2.00562e-21	9.6975e-22
2353.86	0	1.53504e-21		2313.93	3.7202e-21	1.1878e-21		2313.93	0	2.88724e-21		2279	2.33722e-21	1.08806e-21
2373.82	0	1.48387e-21		2333.9	3.03467e-21	1.4479e-21		2343.88	0	2.77332e-21		2293.97	2.45714e-21	9.0652e-22
2393.78	0	1.39446e-21		2353.86	2.97418e-21	1.20092e-21		2373.82	0	2.75692e-21		2308.94	2.68598e-21	1.0768e-21
2413.74	0	1.27219e-21		2373.82	2.79337e-21	9.40839e-22		2403.76	0	2.47121e-21		2323.91	2.59067e-21	1.13908e-21
2433.7	0	1.37035e-21		2393.78	3.32693e-21	1.01376e-21		2433.7	0	2.15381e-21		2338.89	3.0312e-21	1.09384e-21
2453.66	0	1.26413e-21		2413.74	3.44636e-21	1.06864e-21		2463.65	0	2.1683e-21		2353.86	3.47543e-21	1.01044e-21
2473.63	1.0876e-21	1.05773e-21		2433.7	2.72356e-21	1.05989e-21		2493.59	0	1.81991e-21		2368.83	3.93802e-21	1.05823e-21
2493.59	1.2027e-21	1.13077e-21		2453.66	2.79377e-21	8.47475e-22		2523.53	0	1.78141e-21		2383.8	5.1767e-21	9.01286e-22
2513.55	1.21561e-21	1.13282e-21		2473.63	3.58543e-21	7.56272e-22		2553.47	0	1.73568e-21		2393.78	5.74156e-21	8.38728e-22
2533.51	1.10133e-21	1.05765e-21		2493.59	3.23166e-21	7.7038e-22		2583.42	0	1.77716e-21		2398.77	6.46472e-21	8.78157e-22
2553.47	1.06784e-21	1.02352e-21		2513.55	3.48067e-21	9.62982e-22		2613.36	0	1.72103e-21		2403.76	5.9076e-21	8.60843e-22
2573.43	1.32343e-21	1.19107e-21		2533.51	3.77682e-21	7.11336e-22		2643.3	0	1.59569e-21		2408.75	7.57789e-21	9.62941e-22
2593.4	1.05684e-21	1.12025e-21		2553.47	3.27686e-21	1.06016e-21		2673.24	0	1.48282e-21		2413.74	7.46621e-21	9.20835e-22
2613.36	1.29837e-21	1.02468e-21		2573.43	2.88991e-21	6.41598e-22		2703.18	0	1.47082e-21		2418.73	8.23458e-21	7.3647e-22
2633.32	1.18977e-21	9.69844e-22		2593.4	3.34623e-21	8.52108e-22		2733.13	0	1.48799e-21		2423.72	7.77004e-21	8.25231e-22
2653.28	1.46665e-21	1.04723e-21		2613.36	2.46024e-21	7.0277e-22		2763.07	1.43382e-21	1.40591e-21		2428.71	8.38498e-21	7.33648e-22
2673.24	1.7085e-21	1.06489e-21		2633.32	2.67375e-21	7.48776e-22		2793.01	1.09678e-21	1.49363e-21		2433.7	8.15877e-21	8.77991e-22
2693.2	1.3529e-21	1.2e-21		2653.28	2.29479e-21	6.51075e-22		2822.95	1.38214e-21	1.38233e-21		2438.69	8.50099e-21	7.42705e-22
2713.17	1.34274e-21	1.01194e-21		2673.24	2.53753e-21	6.05058e-22		2852.9	1.75138e-21	1.41291e-21		2443.68	8.53391e-21	7.23939e-22
2733.13	1.39728e-21	9.8471e-22		2693.2	2.76963e-21	6.60527e-22		2882.84	2.02745e-21	1.37782e-21		2448.67	8.25186e-21	7.71716e-22
2753.09	1.60742e-21	1.0492e-21		2713.17	2.80437e-21	9.10809e-22		2912.78	2.04806e-21	1.29733e-21		2453.66	8.25995e-21	6.63959e-22
2773.05	1.82069e-21	1.02905e-21		2733.13	2.72674e-21	7.01146e-22		2942.72	2.24372e-21	1.34215e-21		2458.66	8.71455e-21	7.17564e-22
2793.01	1.44722e-21	9.96981e-22		2753.09	2.62963e-21	8.07089e-22		2972.67	2.88528e-21	1.23632e-21		2463.65	8.43729e-21	6.64007e-22
2812.97	2.02373e-21	1.14982e-21		2773.05	3.16016e-21	6.51634e-22		3002.61	3.52527e-21	1.17926e-21		2468.64	9.58627e-21	6.77406e-22
2832.94	1.99092e-21	1.0144e-21		2793.01	2.76467e-21	5.62e-22		3032.55	3.40755e-21	1.17767e-21		2473.63	8.6812e-21	6.12405e-22
2852.9	2.18379e-21	1.00154e-21		2812.97	3.0888e-21	7.38299e-22		3062.49	3.65055e-21	1.23545e-21		2478.62	8.68524e-21	7.22886e-22
2872.86	2.85546e-21	1.02048e-21		2832.94	2.93698e-21	6.16057e-22		3092.44	3.45147e-21	1.33513e-21		2483.61	8.79768e-21	6.67598e-22
2892.82	2.77458e-21	9.42041e-22		2852.9	3.23512e-21	5.70938e-22		3122.38	4.01373e-21	1.12418e-21		2488.6	9.06698e-21	6.89402e-22
2912.78	2.91856e-21	8.47639e-22		2872.86	3.9733e-21	6.37314e-22		3152.32	4.07163e-21	1.10898e-21		2493.59	7.92123e-21	6.95688e-22
2932.74	3.5551e-21	1.15309e-21		2892.82	4.38279e-21	7.37208e-22		3182.26	4.34229e-21	1.21745e-21		2498.58	7.61047e-21	6.22187e-22
2952.7	3.44088e-21	8.80611e-22		2912.78	5.42233e-21	5.06477e-22		3212.21	5.14689e-21	1.19351e-21		2503.57	8.01541e-21	6.82609e-22
2972.67	4.06299e-21	8.94841e-22		2932.74	5.01843e-21	5.96035e-22		3242.15	6.16635e-21	1.1216e-21		2513.55	7.099e-21	5.53221e-22
2992.63	3.96843e-21	9.17727e-22		2952.7	5.04217e-21	7.97496e-22		3272.09	6.69912e-21	1.11474e-21		2523.53	6.49304e-21	6.91148e-22
3012.59	5.02429e-21	1.00613e-21		2972.67	5.42082e-21	5.84268e-22		3302.03	6.7086e-21	1.22173e-21		2543.49	4.38962e-21	6.82086e-22
3032.55	4.99203e-21	8.68494e-22		2992.63	6.17474e-21	7.5229e-22		3331.98	6.5088e-21	1.21601e-21		2563.45	3.61093e-21	5.8874e-22
3052.51	5.47778e-21	8.89093e-22		3012.59	6.69525e-21	5.93118e-22		3361.92	6.68739e-21	1.28265e-21		2583.42	3.23075e-21	6.48082e-22
3072.47	5.34136e-21	8.48731e-22		3032.55	6.8261e-21	5.78477e-22		3391.86	7.10037e-21	1.31584e-21		2593.4	2.69426e-21	6.28487e-22
3092.44	5.53671e-21	9.18029e-22		3052.51	6.55978e-21	4.55393e-22		3421.8	7.27431e-21	1.1245e-21		2613.36	2.5417e-21	6.1465e-22
3112.4	8.16595e-21	8.94778e-22		3072.47	6.15834e-21	5.30445e-22		3451.74	7.55097e-21	1.00932e-21		2633.32	2.49793e-21	6.49417e-22
3132.36	9.5542e-21	9.82968e-22		3092.44	5.98493e-21	5.10021e-22		3481.69	7.06026e-21	1.0388e-21		2653.28	2.33383e-21	6.54289e-22
3152.32	9.47035e-21	9.93947e-22		3112.4	5.66584e-21	4.28892e-22		3511.63	3.83586e-21	1.53712e-21		2673.24	2.68188e-21	6.89394e-22
3172.28	9.21401e-21	9.03308e-22		3132.36	6.08611e-21	4.55802e-22		3541.57	3.37254e-21	9.14028e-22		2693.2	2.36246e-21	5.93992e-22
3192.24	1.03142e-20	9.75866e-22		3152.32	6.39792e-21	6.89646e-22		3571.51	2.51584e-21	9.96651e-22		2713.17	2.30726e-21	6.89556e-22
3212.21	1.23794e-20	9.13787e-22		3172.28	6.39319e-21	4.88064e-22		3601.46	2.27866e-21	1.00336e-21		2733.13	2.49843e-21	6.45076e-22
3232.17	1.24249e-20	9.19997e-22		3192.24	5.98974e-21	4.80788e-22		3631.4	2.09185e-21	1.07464e-21		2753.09	2.56092e-21	5.60989e-22
3252.13	9.41045e-21	1.01042e-21		3212.21	7.2092e-21	4.93272e-22		3661.34	2.15492e-21	1.14805e-21		2773.05	2.46037e-21	5.88354e-22
3272.09	7.24029e-21	1.03826e-21		3232.17	6.48516e-21	3.86281e-22		3691.28	2.02205e-21	9.78135e-22		2793.01	2.5868e-21	6.47641e-22
3292.05	7.06425e-21	1.03097e-21		3252.13	5.77579e-21	5.00319e-22		3721.23	2.05229e-21	1.04613e-21		2812.97	2.97163e-21	6.34672e-22
3312.01	7.46207e-21	9.71823e-22		3272.09	5.92184e-21	5.05183e-22		3751.17	1.95204e-21	8.45817e-22		2832.94	2.98743e-21	5.88297e-22
3331.98	7.23964e-21	1.01757e-21		3292.05	5.02681e-21	6.35482e-22		3781.11	2.00989e-21	8.68224e-22		2852.9	3.08049e-21	5.11637e-22
3351.94	7.00928e-21	1.05863e-21		3312.01	4.63228e-21	3.97021e-22		3811.05	2.28221e-21	7.94073e-22		2872.86	3.50491e-21	5.2871e-22
3371.9	7.16042e-21	1.15982e-21		3331.98	4.43742e-21	4.60132e-22		3841	2.26967e-21	8.55786e-22		2892.82	3.85041e-21	5.419e-22
3391.86	7.27302e-21	1.21696e-21		3351.94	4.5363e-21	4.2735e-22		3870.94	1.86875e-21	8.37342e-22		2912.78	4.56894e-21	4.90183e-22
3411.82	9.05522e-21	4.13619e-22		3371.9	5.18257e-21	5.02696e-22		3900.88	1.51024e-21	8.56542e-22		2932.74	5.52329e-21	4.9097e-22
3431.78	1.11203e-20	4.13022e-22		3391.86	5.78176e-21	4.13045e-22		3930.82	1.25001e-21	9.62067e-22		2952.7	6.53758e-21	4.94385e-22
3451.74	1.08532e-20	3.93378e-22		3411.82	6.35999e-21	4.62008e-22		3960.77	1.28397e-21	9.64854e-22		2972.67	7.08291e-21	4.72283e-22
3471.71	1.12288e-20	3.62164e-22		3431.78	7.06966e-21	4.9022e-22		3990.71	1.14429e-21	1.07325e-21		2992.63	7.8663e-21	4.9573e-22
3491.67	1.17615e-20	3.86061e-22		3451.74	7.05791e-21	4.55842e-22						3002.61	7.99731e-21	3.85628e-22
3511.63	1.04311e-20	5.36834e-22		3471.71	7.3405e-21	4.46085e-22						3012.59	8.58492e-21	4.17836e-22
3531.59	1.04677e-20	3.37949e-22		3491.67	7.55461e-21	4.79817e-22						3022.57	8.92621e-21	5.00403e-22
3551.55	1.0981e-20	3.21687e-22		3511.63	6.32407e-21	5.96671e-22						3032.55	8.38292e-21	4.40665e-22
3571.51	1.12312e-20	3.45873e-22		3531.59	6.90611e-21	6.53239e-22						3042.53	8.81648e-21	4.43425e-22
3591.48	1.17525e-20	3.70656e-22		3551.55	6.30257e-21	2.94557e-22						3052.51	8.47006e-21	4.91465e-22
3611.44	1.2175e-20	3.4006e-22		3571.51	6.35032e-21	4.05211e-22						3062.49	9.13364e-21	4.36043e-22
3631.4	1.30831e-20	3.64459e-22		3591.48	6.71625e-21	4.35152e-22						3072.47	8.54319e-21	3.80077e-22
3651.36	1.3127e-20	3.58979e-22		3611.44	6.20486e-21	3.73071e-22						3082.46	8.30741e-21	4.19424e-22
3671.32	1.31149e-20	3.38533e-22		3631.4	6.43556e-21	2.91081e-22						3092.44	7.0179e-21	4.27753e-22
3691.28	1.44877e-20	3.41441e-22		3651.36	6.74228e-21	4.22067e-22						3102.42	8.0399e-21	3.74139e-22
3711.25	1.26107e-20	3.28025e-22		3671.32	7.27313e-21	5.94401e-22						3112.4	7.80696e-21	4.3361e-22
3731.21	1.24371e-20	3.04535e-22		3691.28	6.85208e-21	3.64693e-22						3122.38	7.76861e-21	4.85189e-22
3751.17	1.32826e-20	3.08892e-22		3711.25	6.82237e-21	4.78813e-22						3132.36	7.29249e-21	4.12395e-22
3771.13	1.4001e-20	2.9063e-22		3731.21	7.10108e-21	3.47609e-22						3142.34	7.44119e-21	4.78984e-22
3791.09	1.32396e-20	3.22413e-22		3751.17	8.16942e-21	8.21306e-22						3152.32	7.51076e-21	4.8829e-22
3811.05	1.29154e-20	2.99923e-22		3771.13	7.72773e-21	5.01568e-22						3162.3	7.16636e-21	4.38353e-22
3831.02	1.32195e-20	2.80073e-22		3791.09	8.60324e-21	4.12982e-22						3172.28	7.02097e-21	4.10294e-22
3850.98	1.19022e-20	3.16345e-22		3811.05	9.39581e-21	4.64819e-22						3182.26	6.7862e-21	4.78437e-22
3870.94	1.18892e-20	2.95731e-22		3831.02	1.0592e-20	5.42222e-22						3192.24	6.35553e-21	4.27263e-22
3890.9	1.35324e-20	2.987e-22		3850.98	1.09966e-20	5.57929e-22						3202.22	6.48978e-21	4.67329e-22
3910.86	1.33593e-20	3.2565e-22		3870.94	1.00976e-20	5.05512e-22						3212.21	6.66136e-21	4.18934e-22
3930.82	1.21829e-20	3.37252e-22		3890.9	9.89765e-21	5.03169e-22						3222.19	6.10595e-21	4.14208e-22
3950.78	1.25824e-20	3.48795e-22		3910.86	9.09558e-21	3.83233e-22						3232.17	6.35442e-21	4.52172e-22
3970.75	1.29301e-20	3.55323e-22		3930.82	9.27816e-21	5.05117e-22						3242.15	5.46689e-21	4.55565e-22
3990.71	1.19399e-20	3.68436e-22		3950.78	8.79416e-21	5.53768e-22						3262.11	4.656e-21	4.63873e-22
				3970.75	7.64471e-21	4.25188e-22						3282.07	4.13495e-21	4.03906e-22
				3990.71	7.56167e-21	4.62814e-22						3302.03	3.51529e-21	4.11227e-22
												3321.99	2.6751e-21	4.13464e-22
												3341.96	2.85044e-21	4.2163e-22
												3361.92	2.83511e-21	4.28354e-22
												3381.88	3.3982e-21	4.11343e-22
												3401.84	3.54713e-21	4.13454e-22
												3421.8	4.05667e-21	4.16929e-22
												3441.76	4.31475e-21	4.00208e-22
												3461.73	4.70877e-21	3.41842e-22
												3481.69	4.70469e-21	3.68703e-22
												3501.65	4.77262e-21	4.62617e-22
												3521.61	4.44651e-21	3.80506e-22
												3541.57	4.24007e-21	2.93873e-22
												3561.53	4.36171e-21	3.15711e-22
												3581.5	4.16539e-21	3.34082e-22
												3601.46	3.83724e-21	3.44971e-22
												3621.42	3.76989e-21	3.81039e-22
												3641.38	3.77314e-21	3.61408e-22
												3661.34	3.73015e-21	3.64254e-22
												3681.3	3.79795e-21	3.41258e-22
												3701.26	3.69432e-21	3.87984e-22
												3721.23	3.50255e-21	3.64507e-22
												3741.19	3.52879e-21	3.53239e-22
												3761.15	3.76508e-21	3.27507e-22
												3781.11	3.82778e-21	2.96986e-22
												3801.07	3.77737e-21	2.89795e-22
												3821.03	3.48025e-21	3.14995e-22
												3841	3.45426e-21	3.38448e-22
												3860.96	3.17202e-21	3.39111e-22
												3880.92	2.83422e-21	3.74964e-22
												3900.88	2.7092e-21	3.62442e-22
												3920.84	2.5439e-21	3.87496e-22
												3940.8	2.40135e-21	3.95233e-22
												3960.77	2.30814e-21	3.53291e-22
												3980.73	2.1652e-21	4.09255e-22
												3990.71	2.25797e-21	4.72877e-22

## Sheet: Figure 3
a)
quartet	4A1	B1	4B1	4B2	4B2	4A2	4A2		sextet	6A1	6A1	6B1	6B2	6A2		spin-orbit
r(Fe…H2)	Energy								r(Fe…H2)	Energy						r(Fe…H2)	Energy
Å	cm-1								Å	cm-1						Å	cm-1
1.4	13430.8	7097.71	10812.5	5912.5	9223.72	4131.58	14049.2		1.4	25125.3	28935.1	23979.1	19142.9	25706		1.4	4049.54	4049.54	4097.17	4097.17	5802.12	5802.12	5934.62	5934.62	7115.24	7115.24	7197.95	7197.95	9184.73	9184.73	9215.43	9215.43	10786.5	10786.5	10867.3	10867.3	13258.1	13258.1	13451.3	13451.3	14103.6	14103.6	14252.5	14252.5
1.45	10639.3	5297.03	8310.67	4105.32	7314.25	2603.71	11265.9		1.45	21052	24657.4	20104.3	16082.9	21601		1.45	2508.54	2508.54	2563.56	2563.56	3995.22	3995.22	4134.36	4134.36	5314.38	5314.38	5396.74	5396.74	7238.68	7238.68	7298.71	7298.71	8287.69	8287.69	8400.38	8400.38	10471.3	10471.3	10667	10667	11326.1	11326.1	11469.7	11469.7
1.5	8452.72	3972.65	6377.01	2785.07	5847.78	1525.12	9084.1		1.5	17682.7	21096.6	16914.3	13583.4	18206.4		1.5	1414.91	1414.91	1478.27	1478.27	2674.19	2674.19	2822.02	2822.02	3989.61	3989.61	4072.33	4072.33	5705.65	5705.65	5817.82	5817.82	6364.15	6364.15	6531.11	6531.11	8289.05	8289.05	8488.2	8488.2	9151.91	9151.91	9289.7	9289.7
1.55	6757.73	3023.12	4902.44	1849.27	4733.66	797.523	7391.13		1.55	14901.1	18130.9	14292	11542.1	15404.4		1.55	670.224	670.224	742.833	742.833	1736.56	1736.56	1895.14	1895.14	3039.35	3039.35	3123.12	3123.12	4480.23	4480.23	4661.69	4661.69	4927.34	4927.34	5165.13	5165.13	6598.28	6598.28	6801.81	6801.81	7468.3	7468.3	7599.73	7599.73
1.6	5460.78	2366.1	3797.31	1214.2	3900.76	341.243	6093.91		1.6	12609.4	15659.2	12139.9	9875.67	13096.1		1.6	194.753	194.753	277.414	277.414	1098.61	1098.61	1269.96	1269.96	2381.06	2381.06	2466.49	2466.49	3503.95	3503.95	3694.96	3694.96	3952.06	3952.06	4200.42	4200.42	5305.56	5305.56	5514.31	5514.31	6182.38	6182.38	6306.7	6306.7
1.65	4484.87	1935.6	2988.22	812.074	3293.1	92.3361	5115.9		1.65	10725.9	13598	10376.9	8516.14	11199		1.65	-75.4127	-75.4127	17.8534	17.8534	692.593	692.593	878.555	878.555	1948.36	1948.36	2035.78	2035.78	2756.99	2756.99	2919.13	2919.13	3307.82	3307.82	3528.09	3528.09	4334.03	4334.03	4548.74	4548.74	5217.65	5217.65	5334.03	5334.03
1.7	3766.67	1679.16	2415.29	588.574	2866.19	-0.0154	4394.24		1.7	9182.1	11878.1	8935.9	7408.41	9643.77		1.7	-190.94	-190.94	-86.8847	-86.8847	464.284	464.284	666.338	666.338	1687.95	1687.95	1776.61	1776.61	2217.5	2217.5	2360.99	2360.99	2864.44	2864.44	3067.49	3067.49	3620.56	3620.56	3841.85	3841.85	4511.21	4511.21	4618.8	4618.8
1.75	3254.29	1554.97	2030.04	500.523	2584.16	24.1694	3877.41		1.75	7920.74	10442.1	7760.98	6507.61	8372.69		1.75	-191.592	-191.592	-77.0632	-77.0632	370.656	370.656	589.769	589.769	1555.54	1555.54	1639.47	1639.47	1861.02	1861.02	1990.37	1990.37	2570.54	2570.54	2766.38	2766.38	3113.46	3113.46	3341.73	3341.73	4011.38	4011.38	4109.45	4109.45
1.8	2905.3	1528.9	1794.37	513.868	2417.62	133.613	3523.27		1.8	6893.91	9242.98	6805.89	5777.18	7337.44		1.8	-108.297	-108.297	15.7683	15.7683	377.89	377.89	614.285	614.285	1501.86	1501.86	1557.23	1557.23	1693.1	1693.1	1783.96	1783.96	2393.77	2393.77	2588.15	2588.15	2770.68	2770.68	3006.01	3006.01	3675.73	3675.73	3763.77	3763.77
1.85	2685.08	1565.35	1686.12	601.909	2342.38	304.025	3297.49		1.85	6061.56	8241.47	6032.25	5187.16	6497.68		1.85	35.0449	35.0449	167.044	167.044	459.607	459.607	712.625	712.625	1439.6	1439.6	1532.38	1532.38	1673.43	1673.43	1755.41	1755.41	2309.22	2309.22	2503.91	2503.91	2559.52	2559.52	2800.05	2800.05	3469.53	3469.53	3547.35	3547.35
1.9	2565.53	1597.6	1725.86	743.853	2338.47	516.635	3172.15		1.9	5390.25	7405.17	5408.25	4712.98	5819.75		1.9	220.047	220.047	357.735	357.735	595.359	595.359	863.341	863.341	1415.28	1415.28	1544.47	1544.47	1744.22	1744.22	1845.96	1845.96	2296.64	2296.64	2442.68	2442.68	2502.1	2502.1	2695.79	2695.79	3364.39	3364.39	3432.18	3432.18
1.95	2523.95	1640.69	1861.86	923.568	2389.34	757.001	3124.77		1.95	4852.07	6707.24	4907.54	4334.4	5275.57		1.95	432.627	432.627	573.243	573.243	769.441	769.441	1049.58	1049.58	1449.89	1449.89	1598.9	1598.9	1875.77	1875.77	1986	1986	2337.47	2337.47	2416.53	2416.53	2549.1	2549.1	2670.78	2670.78	3337.31	3337.31	3395.68	3395.68
2	2542.14	1725.82	2033.8	1128.6	2481.49	1014.06	3137.34		2	4423.78	6125.39	4508.28	4034.68	4841.72		2	662.058	662.058	802.678	802.678	969.512	969.512	1258.04	1258.04	1532.62	1532.62	1698.82	1698.82	2040.07	2040.07	2152.65	2152.65	2407.24	2407.24	2466.75	2466.75	2638.76	2638.76	2707.91	2707.91	3369.67	3369.67	3419.72	3419.72
2.05	2605.43	1846.12	2225.8	1349.36	2604.18	1279.4	3195.41		2.05	4085.97	5641.05	4192.4	3799.95	4498.71		2.05	900.263	900.263	1038.32	1038.32	1185.74	1185.74	1478.29	1478.29	1651.95	1651.95	1836.14	1836.14	2223.64	2223.64	2332.24	2332.24	2493.24	2493.24	2584.13	2584.13	2753.95	2753.95	2797.29	2797.29	3446.5	3446.5	3489.7	3489.7
2.1	2701.17	1991.96	2429.91	1578.39	2749.25	1546.68	3286.57		2.1	3822.52	5238.76	3944.94	3618.75	4230.35		2.1	1141.13	1141.13	1274.98	1274.98	1410.17	1410.17	1702.21	1702.21	1798.11	1798.11	2001.84	2001.84	2418.31	2418.31	2514.2	2514.2	2606.23	2606.23	2740.04	2740.04	2879.93	2879.93	2932.29	2932.29	3555.13	3555.13	3593.28	3593.28
2.15	2817.44	2154.78	2640.88	1809.76	2910.4	1811.26	3399		2.15	3620.05	4905.57	3753.53	3481.49	4023.17		2.15	1380.09	1380.09	1509.08	1509.08	1636.39	1636.39	1923.14	1923.14	1963.63	1963.63	2187.45	2187.45	2617.89	2617.89	2688.07	2688.07	2747.29	2747.29	2919.52	2919.52	3017.2	3017.2	3094.16	3094.16	3683.92	3683.92	3719.21	3719.21
2.2	2944.5	2327.58	2854.14	2038.98	3081.83	2069.72	3522.76		2.2	3467.42	4630.67	3607.95	3380.25	3866		2.2	1613.73	1613.73	1737.86	1737.86	1859.4	1859.4	2126.94	2126.94	2151.96	2151.96	2385.12	2385.12	2814.08	2814.08	2849.3	2849.3	2914.06	2914.06	3110.19	3110.19	3165.28	3165.28	3269.41	3269.41	3823.21	3823.21	3858.49	3858.49
2.25	3076.32	2505.06	3065.63	2262.95	3258.28	2319.56	3651.64		2.25	3355.41	4404.94	3499.74	3308.44	3749.61		2.25	1839.75	1839.75	1959.25	1959.25	2075.53	2075.53	2310.46	2310.46	2358.85	2358.85	2588.12	2588.12	2983.34	2983.34	3026.39	3026.39	3090.87	3090.87	3293.1	3293.1	3330.11	3330.11	3450.95	3450.95	3966.88	3966.88	4005.29	4005.29
2.3	3209.43	2683.3	3272.28	2479.56	3435.58	2559.04	3782.04		2.3	3276.36	4220.72	3421.91	3260.57	3666.32		2.3	2056.71	2056.71	2171.67	2171.67	2282.49	2282.49	2491.53	2491.53	2561.34	2561.34	2791.04	2791.04	3133.75	3133.75	3214.04	3214.04	3267.82	3267.82	3452.91	3452.91	3517.84	3517.84	3634.03	3634.03	4111.56	4111.56	4155.73	4155.73
2.35	3341.51	2859.38	3471.99	2687.37	3610.7	2786.99	3911.6		2.35	3223.94	4071.52	3368.68	3232.06	3609.8		2.35	2263.67	2263.67	2373.92	2373.92	2479.14	2479.14	2669.96	2669.96	2755.74	2755.74	2989.88	2989.88	3280.74	3280.74	3394.83	3394.83	3441.87	3441.87	3604.99	3604.99	3707.02	3707.02	3815.29	3815.29	4255.21	4255.21	4306.85	4306.85
2.4	3470.89	3031.13	3663.37	2885.42	3781.48	3002.75	4038.64		2.4	3192.89	3951.85	3335.24	3219.1	3574.8		2.4	2460.11	2460.11	2565.13	2565.13	2665.21	2665.21	2843.71	2843.71	2940.98	2940.98	3181.84	3181.84	3425.21	3425.21	3565.8	3565.8	3611.4	3611.4	3753.24	3753.24	3889.64	3889.64	3992.33	3992.33	4396.36	4396.36	4456.39	4456.39
c)
quartet	4B1	4E	4E	4E	4E	4B2	4A1		spin-orbit
r(Fe…2H2)	Energy								r(Fe…2H2)	Energy
Å	cm-1								Å	cm-1
1.4	27532.8	18790.4	19157	18790.4	19157	10908.6	27518.5		1.4	10877.1	10877.1	10894.7	10894.7	18583.3	18583.3	18603.8	18603.8	18724.6	18724.6	18861.7	18861.7	18966.5	18966.5	19001.7	19001.7	19333.3	19333.3	19704	19704	27139.8	27139.8	27413.8	27413.8	27676.9	27676.9	27928.1	27928.1
1.45	21464.2	13831.5	14149.3	13831.5	14149.3	7052.41	21450.3		1.45	7015.11	7015.11	7035.92	7035.92	13595.5	13595.5	13622.5	13622.5	13766	13766	13903.9	13903.9	13957.6	13957.6	14046.1	14046.1	14324.4	14324.4	14695.9	14695.9	21073.7	21073.7	21349	21349	21611.4	21611.4	21860	21860
1.5	16757.2	10099.1	10362.8	10099.1	10362.8	4281.1	16743.7		1.5	4236.86	4236.86	4261.43	4261.43	9808.42	9808.42	9888.06	9888.06	10034.2	10034.2	10169	10169	10173.3	10173.3	10317.5	10317.5	10536.5	10536.5	10908.7	10908.7	16369.4	16369.4	16646.3	16646.3	16908.1	16908.1	17154	17154
1.55	13152.6	7348.66	7555.42	7348.66	7555.42	2365.8	13139.5		1.55	2313.35	2313.35	2342.31	2342.31	7000.43	7000.43	7135.35	7135.35	7284.56	7284.56	7360.52	7360.52	7423.62	7423.62	7571.66	7571.66	7727.45	7727.45	8100.44	8100.44	12767.6	12767.6	13046.6	13046.6	13307.8	13307.8	13550.5	13550.5
1.6	10436.3	5378.77	5527.62	5378.77	5527.62	1118.78	10423.4		1.6	1056.64	1056.64	1090.71	1090.71	4972.04	4972.04	5162.92	5162.92	5315.83	5315.83	5330.86	5330.86	5455.07	5455.07	5607.3	5607.3	5697.72	5697.72	6071.51	6071.51	10054.1	10054.1	10335.7	10335.7	10596.4	10596.4	10835.6	10835.6
1.65	8431.88	4024.38	4115.68	4024.38	4115.68	387.104	8419.17		1.65	313.613	313.613	353.549	353.549	3559.51	3559.51	3805.64	3805.64	3916.78	3916.78	3963.02	3963.02	4102.08	4102.08	4259.64	4259.64	4283.57	4283.57	4658.16	4658.16	8052.83	8052.83	8337.43	8337.43	8597.67	8597.67	8833.09	8833.09
1.7	6994.61	3150.78	3186.1	3150.78	3186.1	47.1759	6982.01		1.7	-39.4596	-39.4596	7.10875	7.10875	2629.21	2629.21	2928.79	2928.79	2984.64	2984.64	3091.59	3091.59	3229.96	3229.96	3351.4	3351.4	3394.28	3394.28	3726.77	3726.77	6618.82	6618.82	6907.04	6907.04	7166.92	7166.92	7398.04	7398.04
1.75	6005.82	2629.18	2649.99	2629.18	2649.99	0.01606	5993.28		1.75	-101.613	-101.613	-47.7228	-47.7228	2072.49	2072.49	2422.98	2422.98	2425.96	2425.96	2592.35	2592.35	2729.42	2729.42	2792.95	2792.95	2902.19	2902.19	3169.17	3169.17	5633.49	5633.49	5925.91	5925.91	6185.49	6185.49	6411.88	6411.88
1.8	5368.58	2359.95	2431.52	2359.95	2431.52	167.116	5356.09		1.8	48.6181	48.6181	110.411	110.411	1802.62	1802.62	2153.52	2153.52	2200.07	2200.07	2377.3	2377.3	2512.26	2512.26	2520.71	2520.71	2695.27	2695.27	2897.31	2897.31	4999.94	4999.94	5297.17	5297.17	5556.55	5556.55	5777.73	5777.73
1.85	5003.95	2306.73	2426.39	2306.73	2426.39	486.842	4991.52		1.85	349.758	349.758	419.799	419.799	1748.9	1748.9	2097.13	2097.13	2189.14	2189.14	2375.79	2375.79	2465.12	2465.12	2507.82	2507.82	2702.99	2702.99	2841.95	2841.95	4639.21	4639.21	4941.82	4941.82	5201.06	5201.06	5416.62	5416.62
1.9	4847.84	2414.1	2578.03	2414.1	2578.03	911.32	4835.49		1.9	754.192	754.192	832.527	832.527	1855.86	1855.86	2201.17	2201.17	2333.68	2333.68	2531.45	2531.45	2570.78	2570.78	2659.75	2659.75	2868.84	2868.84	2947.28	2947.28	4487.18	4487.18	4795.71	4795.71	5054.94	5054.94	5264.49	5264.49
1.95	4848.42	2638.11	2841.91	2638.11	2841.91	1403.78	4836.22		1.95	1225.52	1225.52	1311.84	1311.84	2079.48	2079.48	2421.65	2421.65	2588.87	2588.87	2792.45	2792.45	2801.28	2801.28	2923.51	2923.51	3148.02	3148.02	3169.46	3169.46	4492.03	4492.03	4806.98	4806.98	5066.29	5066.29	5269.5	5269.5
2	4964.07	2944.24	3183.07	2944.24	3183.07	1936.3	4952.06		2	1736.27	1736.27	1829.9	1829.9	2385.27	2385.27	2724.1	2724.1	2919.49	2919.49	3099.88	3099.88	3146.27	3146.27	3264.17	3264.17	3474.15	3474.15	3505.21	3505.21	4612.11	4612.11	4933.88	4933.88	5193.39	5193.39	5390	5390
2.05	5161.54	3305.67	3574.39	3305.67	3574.39	2487.99	5149.77		2.05	2265.99	2265.99	2365.94	2365.94	2746.38	2746.38	3081.7	3081.7	3298.25	3298.25	3463.21	3463.21	3542.3	3542.3	3654.6	3654.6	3834.73	3834.73	3912.83	3912.83	4814.15	4814.15	5143.1	5143.1	5402.93	5402.93	5592.73	5592.73
2.1	5414.59	3701.75	3994.99	3701.75	3994.99	3043.45	5403.12		2.1	2799.67	2799.67	2904.75	2904.75	3142.16	3142.16	3473.78	3473.78	3704.54	3704.54	3862.43	3862.43	3967.41	3967.41	4073.98	4073.98	4230.67	4230.67	4349.63	4349.63	5071.9	5071.9	5408.34	5408.34	5668.61	5668.61	5851.44	5851.44
2.15	5702.78	4116.72	4429.1	4116.72	4429.1	3591.54	5691.63		2.15	3326.49	3326.49	3435.37	3435.37	3556.86	3556.86	3884.57	3884.57	4123.2	4123.2	4281.19	4281.19	4405.49	4405.49	4506.53	4506.53	4646.32	4646.32	4799.47	4799.47	5364.94	5364.94	5709.11	5709.11	5969.97	5969.97	6145.69	6145.69
2.2	6010.42	4538.74	4864.96	4538.74	4864.96	4124.41	5999.63		2.2	3838.84	3838.84	3950.15	3950.15	3978.62	3978.62	4302.18	4302.18	4543.32	4543.32	4706.82	4706.82	4844.65	4844.65	4940.54	4940.54	5069.79	5069.79	5250.34	5250.34	5677.61	5677.61	6029.74	6029.74	6291.33	6291.33	6459.79	6459.79
2.25	6325.77	4959.04	5294.02	4959.04	5294.02	4636.75	6315.32		2.25	4331.5	4331.5	4398.68	4398.68	4443.91	4443.91	4717.8	4717.8	4957.08	4957.08	5129.82	5129.82	5276.32	5276.32	5367.49	5367.49	5492.13	5492.13	5693.52	5693.52	5998.2	5998.2	6358.48	6358.48	6620.97	6620.97	6782.04	6782.04
2.3	6640.23	5371.24	5710.25	5371.24	5710.25	5125.12	6630.12		2.3	4801.05	4801.05	4810.68	4810.68	4913.38	4913.38	5124.96	5124.96	5358.81	5358.81	5543.38	5543.38	5694.6	5694.6	5781.36	5781.36	5906.63	5906.63	6122.87	6122.87	6318.2	6318.2	6686.79	6686.79	6950.34	6950.34	7103.85	7103.85
2.35	6947.72	5770.81	6109.56	5770.81	6109.56	5587.49	6937.95		2.35	5209.96	5209.96	5245.62	5245.62	5356.61	5356.61	5519.06	5519.06	5744.54	5744.54	5942.82	5942.82	6095.58	6095.58	6178.09	6178.09	6308.42	6308.42	6534.22	6534.22	6631.61	6631.61	7008.63	7008.63	7273.42	7273.42	7419.2	7419.2
2.4	7244.16	6154.63	6489.35	6154.63	6489.35	6022.88	7234.69		2.4	5593.59	5593.59	5664.03	5664.03	5772.74	5772.74	5896.9	5896.9	6111.57	6111.57	6325.11	6325.11	6476.86	6476.86	6555.1	6555.1	6694.07	6694.07	6924.82	6924.82	6934.51	6934.51	7319.93	7319.93	7586.14	7586.14	7724.04	7724.04
b)									d)
1.6 Å		1.7 Å		1.8 Å		1.9 Å			1.6 Å		1.7 Å		1.8 Å		1.9 Å
σ	Energy	σ	Energy	σ	Energy	σ	Energy		σ	Energy	σ	Energy	σ	Energy	σ	Energy
cm2	cm-1	cm2	cm-1	cm2	cm-1	cm2	cm-1		cm2	cm-1	cm2	cm-1	cm2	cm-1	cm2	cm-1
2.34311e-24	0	5.3767e-24	0	1.06398e-23	0	1.93149e-23	0		7.15069e-26	0	9.25634e-25	0	1.98822e-25	0	4.75047e-25	0
2.41798e-24	12.0984	5.60985e-24	12.0984	1.13379e-23	12.0984	2.1013e-23	12.0984		7.23324e-26	12.0984	9.53612e-25	12.0984	2.02191e-25	12.0984	4.8616e-25	12.0984
2.48284e-24	24.1968	5.82757e-24	24.1968	1.20591e-23	24.1968	2.28389e-23	24.1968		7.28032e-26	24.1968	9.77544e-25	24.1968	2.04593e-25	24.1968	4.95055e-25	24.1968
2.53677e-24	36.2952	6.02849e-24	36.2952	1.28104e-23	36.2952	2.48125e-23	36.2952		7.29123e-26	36.2952	9.97089e-25	36.2952	2.05994e-25	36.2952	5.01604e-25	36.2952
2.579e-24	48.3936	6.21189e-24	48.3936	1.36016e-23	48.3936	2.69589e-23	48.3936		7.2658e-26	48.3936	1.01196e-24	48.3936	2.06371e-25	48.3936	5.0571e-25	48.3936
2.60893e-24	60.492	6.37787e-24	60.492	1.44466e-23	60.492	2.93096e-23	60.492		7.20442e-26	60.492	1.02194e-24	60.492	2.0572e-25	60.492	5.07311e-25	60.492
2.62613e-24	72.5904	6.52758e-24	72.5904	1.53638e-23	72.5904	3.19032e-23	72.5904		7.10799e-26	72.5904	1.02688e-24	72.5904	2.0405e-25	72.5904	5.06383e-25	72.5904
2.63039e-24	84.6888	6.66337e-24	84.6888	1.63772e-23	84.6888	3.47865e-23	84.6888		6.97795e-26	84.6888	1.02671e-24	84.6888	2.01385e-25	84.6888	5.02941e-25	84.6888
2.62168e-24	96.7872	6.78913e-24	96.7872	1.7517e-23	96.7872	3.80157e-23	96.7872		6.81617e-26	96.7872	1.02143e-24	96.7872	1.97767e-25	96.7872	4.97036e-25	96.7872
2.6002e-24	108.886	6.91052e-24	108.886	1.88213e-23	108.886	4.16572e-23	108.886		6.62501e-26	108.886	1.01112e-24	108.886	1.93246e-25	108.886	4.88754e-25	108.886
2.56635e-24	120.984	7.03532e-24	120.984	2.03364e-23	120.984	4.57887e-23	120.984		6.40715e-26	120.984	9.95928e-25	120.984	1.87889e-25	120.984	4.78218e-25	120.984
2.52074e-24	133.082	7.17384e-24	133.082	2.21186e-23	133.082	5.05e-23	133.082		6.1656e-26	133.082	9.76082e-25	133.082	1.81771e-25	133.082	4.6558e-25	133.082
2.46422e-24	145.181	7.33941e-24	145.181	2.42353e-23	145.181	5.5894e-23	145.181		5.90363e-26	145.181	9.51868e-25	145.181	1.74976e-25	145.181	4.51019e-25	145.181
2.39782e-24	157.279	7.54888e-24	157.279	2.67663e-23	157.279	6.2087e-23	157.279		5.62465e-26	157.279	9.23634e-25	157.279	1.67597e-25	157.279	4.34739e-25	157.279
2.32278e-24	169.378	7.82334e-24	169.378	2.98052e-23	169.378	6.92092e-23	169.378		5.33217e-26	169.378	8.91776e-25	169.378	1.5973e-25	169.378	4.1696e-25	169.378
2.24055e-24	181.476	8.18881e-24	181.476	3.34604e-23	181.476	7.74048e-23	181.476		5.02973e-26	181.476	8.56731e-25	181.476	1.51475e-25	181.476	3.97918e-25	181.476
2.15281e-24	193.574	8.67719e-24	193.574	3.78572e-23	193.574	8.68315e-23	193.574		4.72084e-26	193.574	8.18965e-25	193.574	1.42931e-25	193.574	3.77854e-25	193.574
2.06147e-24	205.673	9.32728e-24	205.673	4.31381e-23	205.673	9.76601e-23	205.673		4.40885e-26	205.673	7.78967e-25	205.673	1.34198e-25	205.673	3.57016e-25	205.673
1.96867e-24	217.771	1.0186e-23	217.771	4.94647e-23	217.771	1.10073e-22	217.771		4.09698e-26	217.771	7.37234e-25	217.771	1.25371e-25	217.771	3.35648e-25	217.771
1.8769e-24	229.87	1.13096e-23	229.87	5.7018e-23	229.87	1.24262e-22	229.87		3.78823e-26	229.87	6.94263e-25	229.87	1.16541e-25	229.87	3.13988e-25	229.87
1.78899e-24	241.968	1.27654e-23	241.968	6.59991e-23	241.968	1.40428e-22	241.968		3.4853e-26	241.968	6.50542e-25	241.968	1.07794e-25	241.968	2.92264e-25	241.968
1.70826e-24	254.066	1.46336e-23	254.066	7.66296e-23	254.066	1.58774e-22	254.066		3.19063e-26	254.066	6.0654e-25	254.066	9.92074e-26	254.066	2.70688e-25	254.066
1.63863e-24	266.165	1.70086e-23	266.165	8.91509e-23	266.165	1.79506e-22	266.165		2.90634e-26	266.165	5.62699e-25	266.165	9.08501e-26	266.165	2.49457e-25	266.165
1.58479e-24	278.263	2.00018e-23	278.263	1.03824e-22	278.263	2.02824e-22	278.263		2.6342e-26	278.263	5.19428e-25	278.263	8.27826e-26	278.263	2.28747e-25	278.263
1.55242e-24	290.362	2.37433e-23	290.362	1.20926e-22	290.362	2.28923e-22	290.362		2.37565e-26	290.362	4.77097e-25	290.362	7.5056e-26	290.362	2.08711e-25	290.362
1.54851e-24	302.46	2.83842e-23	302.46	1.40752e-22	302.46	2.57982e-22	302.46		2.13182e-26	302.46	4.36035e-25	302.46	6.77118e-26	302.46	1.89483e-25	302.46
1.5817e-24	314.558	3.40993e-23	314.558	1.63607e-22	314.558	2.90158e-22	314.558		1.90348e-26	314.558	3.96524e-25	314.558	6.07821e-26	314.558	1.7117e-25	314.558
1.66276e-24	326.657	4.10887e-23	326.657	1.89804e-22	326.657	3.25584e-22	326.657		1.69115e-26	326.657	3.58798e-25	326.657	5.429e-26	326.657	1.53857e-25	326.657
1.80516e-24	338.755	4.95808e-23	338.755	2.1966e-22	338.755	3.64358e-22	338.755		1.49502e-26	338.755	3.23045e-25	338.755	4.825e-26	338.755	1.37607e-25	338.755
2.02574e-24	350.854	5.98339e-23	350.854	2.53487e-22	350.854	4.0654e-22	350.854		1.31505e-26	350.854	2.89409e-25	350.854	4.26684e-26	350.854	1.2246e-25	350.854
2.34561e-24	362.952	7.21377e-23	362.952	2.91589e-22	362.952	4.52139e-22	362.952		1.151e-26	362.952	2.57985e-25	362.952	3.75447e-26	362.952	1.08438e-25	362.952
2.79112e-24	375.05	8.68148e-23	375.05	3.34249e-22	375.05	5.01114e-22	375.05		1.00239e-26	375.05	2.28831e-25	375.05	3.28717e-26	375.05	9.55435e-26	375.05
3.3951e-24	387.149	1.04221e-22	387.149	3.81723e-22	387.149	5.53364e-22	387.149		8.68623e-27	387.149	2.01965e-25	387.149	2.86371e-26	387.149	8.37633e-26	387.149
4.19828e-24	399.247	1.24746e-22	399.247	4.34232e-22	399.247	6.08723e-22	399.247		7.48961e-27	399.247	1.77371e-25	399.247	2.48239e-26	399.247	7.30699e-26	399.247
5.251e-24	411.346	1.48809e-22	411.346	4.91947e-22	411.346	6.66959e-22	411.346		6.42569e-27	411.346	1.55006e-25	411.346	2.14112e-26	411.346	6.34244e-26	411.346
6.61512e-24	423.444	1.76863e-22	423.444	5.54983e-22	423.444	7.27769e-22	423.444		5.48545e-27	423.444	1.348e-25	423.444	1.83758e-26	423.444	5.47781e-26	423.444
8.36627e-24	435.542	2.09384e-22	435.542	6.23385e-22	435.542	7.9078e-22	435.542		4.65948e-27	435.542	1.16664e-25	435.542	1.56922e-26	435.542	4.70749e-26	435.542
1.05964e-23	447.641	2.4687e-22	447.641	6.97121e-22	447.641	8.5555e-22	447.641		3.93818e-27	447.641	1.00497e-25	447.641	1.33338e-26	447.641	4.02536e-26	447.641
1.34165e-23	459.739	2.89833e-22	459.739	7.76071e-22	459.739	9.21569e-22	459.739		3.31197e-27	459.739	8.61858e-26	459.739	1.12734e-26	459.739	3.42494e-26	459.739
1.69601e-23	471.838	3.38792e-22	471.838	8.60019e-22	471.838	9.8827e-22	471.838		2.77147e-27	471.838	7.36145e-26	471.838	9.484e-27	471.838	2.89957e-26	471.838
2.13863e-23	483.936	3.94263e-22	483.936	9.48645e-22	483.936	1.05503e-21	483.936		2.30763e-27	483.936	6.26677e-26	483.936	7.93888e-27	483.936	2.44257e-26	483.936
2.68836e-23	496.034	4.56745e-22	496.034	1.04152e-21	496.034	1.12118e-21	496.034		1.91185e-27	496.034	5.32371e-26	496.034	6.61241e-27	496.034	2.04735e-26	496.034
3.36743e-23	508.133	5.26711e-22	508.133	1.13811e-21	508.133	1.18604e-21	508.133		1.57607e-27	508.133	4.52269e-26	508.133	5.48015e-27	508.133	1.70754e-26	508.133
4.20178e-23	520.231	6.04588e-22	520.231	1.23777e-21	520.231	1.24887e-21	520.231		1.29279e-27	520.231	3.8561e-26	520.231	4.51916e-27	520.231	1.41704e-26	520.231
5.22156e-23	532.33	6.90746e-22	532.33	1.33974e-21	532.33	1.30898e-21	532.33		1.05515e-27	532.33	3.31911e-26	532.33	3.70814e-27	532.33	1.17011e-26	532.33
6.46147e-23	544.428	7.85479e-22	544.428	1.44316e-21	544.428	1.36566e-21	544.428		8.56907e-28	544.428	2.91072e-26	544.428	3.02752e-27	544.428	9.61393e-27	544.428
7.96118e-23	556.526	8.88986e-22	556.526	1.54709e-21	556.526	1.41824e-21	556.526		6.92445e-28	556.526	2.63496e-26	556.526	2.45952e-27	556.526	7.85977e-27	556.526
9.7657e-23	568.625	1.00136e-21	568.625	1.65049e-21	568.625	1.46611e-21	568.625		5.56761e-28	568.625	2.50264e-26	568.625	1.98814e-27	568.625	6.39368e-27	568.625
1.19256e-22	580.723	1.12256e-21	580.723	1.75227e-21	580.723	1.50872e-21	580.723		4.45436e-28	580.723	2.53344e-26	580.723	1.5991e-27	580.723	5.17517e-27	580.723
1.44974e-22	592.822	1.2524e-21	592.822	1.85128e-21	592.822	1.54561e-21	592.822		3.54597e-28	592.822	2.75879e-26	592.822	1.27978e-27	592.822	4.16803e-27	592.822
1.75433e-22	604.92	1.39055e-21	604.92	1.94636e-21	604.92	1.57643e-21	604.92		2.80877e-28	604.92	3.22556e-26	604.92	1.01913e-27	604.92	3.34018e-27	604.92
2.11315e-22	617.018	1.5365e-21	617.018	2.03633e-21	617.018	1.60096e-21	617.018		2.21376e-28	617.018	4.00098e-26	617.018	8.07523e-28	617.018	2.66343e-27	617.018
2.53359e-22	629.117	1.68957e-21	629.117	2.12004e-21	629.117	1.6191e-21	629.117		1.73611e-28	629.117	5.17892e-26	629.117	6.36669e-28	629.117	2.11322e-27	629.117
3.02355e-22	641.215	1.84888e-21	641.215	2.19636e-21	641.215	1.6309e-21	641.215		1.35474e-28	641.215	6.88813e-26	641.215	4.99465e-28	641.215	1.66833e-27	641.215
3.59139e-22	653.314	2.0134e-21	653.314	2.26427e-21	653.314	1.63657e-21	653.314		1.05189e-28	653.314	9.30283e-26	653.314	3.89878e-28	653.314	1.31054e-27	653.314
4.24586e-22	665.412	2.18189e-21	665.412	2.3228e-21	665.412	1.63651e-21	665.412		8.12668e-29	665.412	1.26561e-25	665.412	3.02821e-28	665.412	1.02436e-27	665.412
4.99594e-22	677.51	2.35295e-21	677.51	2.37111e-21	677.51	1.63126e-21	677.51		6.24727e-29	677.51	1.72572e-25	677.51	2.34032e-28	677.51	7.96688e-28	677.51
5.85072e-22	689.609	2.52504e-21	689.609	2.4085e-21	689.609	1.62155e-21	689.609		4.7786e-29	689.609	2.35127e-25	689.609	1.79968e-28	689.609	6.16531e-28	689.609
6.81924e-22	701.707	2.69646e-21	701.707	2.43442e-21	701.707	1.60826e-21	701.707		3.637e-29	701.707	3.19537e-25	701.707	1.37705e-28	701.707	4.74739e-28	701.707
7.91026e-22	713.806	2.86542e-21	713.806	2.44846e-21	713.806	1.59247e-21	713.806		2.75434e-29	713.806	4.32691e-25	713.806	1.04843e-28	713.806	3.63737e-28	713.806
9.13202e-22	725.904	3.03003e-21	725.904	2.45042e-21	725.904	1.5754e-21	725.904		2.07551e-29	725.904	5.83462e-25	725.904	7.94249e-29	725.904	2.77301e-28	725.904
1.0492e-21	738.002	3.18837e-21	738.002	2.44026e-21	738.002	1.55842e-21	738.002		1.5562e-29	738.002	7.83212e-25	738.002	5.987e-29	738.002	2.10353e-28	738.002
1.19967e-21	750.101	3.33849e-21	750.101	2.41811e-21	750.101	1.54304e-21	750.101		1.16102e-29	750.101	1.04639e-24	750.101	4.49049e-29	750.101	1.58774e-28	750.101
1.36512e-21	762.199	3.47849e-21	762.199	2.38431e-21	762.199	1.53089e-21	762.199		8.61873e-30	762.199	1.39124e-24	762.199	3.35128e-29	762.199	1.19246e-28	762.199
1.5459e-21	774.298	3.60651e-21	774.298	2.33934e-21	774.298	1.52372e-21	774.298		6.36621e-30	774.298	1.84071e-24	774.298	2.48863e-29	774.298	8.9113e-29	774.298
1.74216e-21	786.396	3.7208e-21	786.396	2.28384e-21	786.396	1.52335e-21	786.396		4.67898e-30	786.396	2.4234e-24	786.396	1.83884e-29	786.396	6.62634e-29	786.396
1.95383e-21	798.494	3.81979e-21	798.494	2.2186e-21	798.494	1.53168e-21	798.494		3.4218e-30	798.494	3.17476e-24	798.494	1.35194e-29	798.494	4.90282e-29	798.494
2.1806e-21	810.593	3.90205e-21	810.593	2.14454e-21	810.593	1.55065e-21	810.593		2.48995e-30	810.593	4.13847e-24	810.593	9.89021e-30	810.593	3.60965e-29	810.593
2.42186e-21	822.691	3.96639e-21	822.691	2.06268e-21	822.691	1.58222e-21	822.691		1.80284e-30	822.691	5.36796e-24	822.691	7.19922e-30	822.691	2.64456e-29	822.691
2.67672e-21	834.79	4.01187e-21	834.79	1.9741e-21	834.79	1.62834e-21	834.79		1.29885e-30	834.79	6.92814e-24	834.79	5.21433e-30	834.79	1.92821e-29	834.79
2.94399e-21	846.888	4.0378e-21	846.888	1.87995e-21	846.888	1.69095e-21	846.888		9.31092e-31	846.888	8.89738e-24	846.888	3.75788e-30	846.888	1.39951e-29	846.888
3.22215e-21	858.986	4.04378e-21	858.986	1.78141e-21	858.986	1.77192e-21	858.986		6.64138e-31	858.986	1.13696e-23	858.986	2.69477e-30	858.986	1.01173e-29	858.986
3.50935e-21	871.085	4.02973e-21	871.085	1.67966e-21	871.085	1.87305e-21	871.085		4.71365e-31	871.085	1.44566e-23	871.085	1.92279e-30	871.085	7.29436e-30	871.085
3.80346e-21	883.183	3.99584e-21	883.183	1.57588e-21	883.183	1.99601e-21	883.183		3.3288e-31	883.183	1.82905e-23	883.183	1.36513e-30	883.183	5.26071e-30	883.183
4.10202e-21	895.282	3.9426e-21	895.282	1.47119e-21	895.282	2.14237e-21	895.282		2.33912e-31	895.282	2.30263e-23	895.282	9.64385e-31	895.282	3.82078e-30	895.282
4.40232e-21	907.38	3.87079e-21	907.38	1.36666e-21	907.38	2.31352e-21	907.38		1.63549e-31	907.38	2.88444e-23	907.38	6.77889e-31	907.38	2.83533e-30	907.38
4.70142e-21	919.478	3.78144e-21	919.478	1.2633e-21	919.478	2.51067e-21	919.478		1.13783e-31	919.478	3.59534e-23	919.478	4.74132e-31	919.478	2.2121e-30	919.478
4.99618e-21	931.577	3.67583e-21	931.577	1.16202e-21	931.577	2.73484e-21	931.577		7.87659e-32	931.577	4.45921e-23	931.577	3.29969e-31	931.577	1.90088e-30	931.577
5.2833e-21	943.675	3.55545e-21	943.675	1.06364e-21	943.675	2.9868e-21	943.675		5.42541e-32	943.675	5.50323e-23	943.675	2.28496e-31	943.675	1.89319e-30	943.675
5.55943e-21	955.774	3.42194e-21	955.774	9.68869e-22	955.774	3.2671e-21	955.774		3.71842e-32	955.774	6.75802e-23	955.774	1.57441e-31	955.774	2.22755e-30	955.774
5.82118e-21	967.872	3.27709e-21	967.872	8.78321e-22	967.872	3.57604e-21	967.872		2.53582e-32	967.872	8.25783e-23	967.872	1.07941e-31	967.872	3.00177e-30	967.872
6.06522e-21	979.97	3.1228e-21	979.97	7.92498e-22	979.97	3.91364e-21	979.97		1.72072e-32	979.97	1.00405e-22	979.97	7.36363e-32	979.97	4.39508e-30	979.97
6.28831e-21	992.069	2.961e-21	992.069	7.11804e-22	992.069	4.27967e-21	992.069		1.16181e-32	992.069	1.21477e-22	992.069	4.99837e-32	992.069	6.70394e-30	992.069
6.48744e-21	1004.17	2.79363e-21	1004.17	6.36543e-22	1004.17	4.67363e-21	1004.17		7.80533e-33	1004.17	1.46245e-22	1004.17	3.37596e-32	1004.17	1.03979e-29	1004.17
6.65982e-21	1016.27	2.62264e-21	1016.27	5.66932e-22	1016.27	5.09477e-21	1016.27		5.21772e-33	1016.27	1.75193e-22	1016.27	2.26881e-32	1016.27	1.62047e-29	1016.27
6.80301e-21	1028.36	2.44988e-21	1028.36	5.03111e-22	1028.36	5.54209e-21	1028.36		3.47059e-33	1028.36	2.08835e-22	1028.36	1.51716e-32	1028.36	2.52376e-29	1028.36
6.91492e-21	1040.46	2.27714e-21	1040.46	4.45156e-22	1040.46	6.01437e-21	1040.46		2.29698e-33	1040.46	2.47712e-22	1040.46	1.00948e-32	1040.46	3.91848e-29	1040.46
6.99391e-21	1052.56	2.10607e-21	1052.56	3.93092e-22	1052.56	6.51019e-21	1052.56		1.51267e-33	1052.56	2.92379e-22	1052.56	6.68341e-33	1052.56	6.05887e-29	1052.56
7.03881e-21	1064.66	1.93818e-21	1064.66	3.4691e-22	1064.66	7.02796e-21	1064.66		9.91208e-34	1064.66	3.43406e-22	1064.66	4.40281e-33	1064.66	9.32548e-29	1064.66
7.04893e-21	1076.76	1.77484e-21	1076.76	3.06581e-22	1076.76	7.56595e-21	1076.76		6.46275e-34	1076.76	4.0136e-22	1076.76	2.88599e-33	1076.76	1.42846e-28	1076.76
7.02411e-21	1088.86	1.61721e-21	1088.86	2.72076e-22	1088.86	8.12232e-21	1088.86		4.19278e-34	1088.86	4.66799e-22	1088.86	1.88231e-33	1088.86	2.17741e-28	1088.86
6.9647e-21	1100.95	1.46629e-21	1100.95	2.43382e-22	1100.95	8.6952e-21	1100.95		2.70657e-34	1100.95	5.40256e-22	1100.95	1.22158e-33	1100.95	3.30275e-28	1100.95
6.87158e-21	1113.05	1.32291e-21	1113.05	2.20521e-22	1113.05	9.28265e-21	1113.05		1.73848e-34	1113.05	6.22227e-22	1113.05	7.88829e-34	1113.05	4.98495e-28	1113.05
6.7461e-21	1125.15	1.18769e-21	1125.15	2.0357e-22	1125.15	9.88277e-21	1125.15		1.1111e-34	1125.15	7.13156e-22	1125.15	5.06848e-34	1125.15	7.48674e-28	1125.15
6.59007e-21	1137.25	1.06111e-21	1137.25	1.92677e-22	1137.25	1.04937e-20	1137.25		7.06591e-35	1137.25	8.1342e-22	1137.25	3.24045e-34	1137.25	1.11884e-27	1137.25
6.40573e-21	1149.35	9.43445e-22	1149.35	1.88081e-22	1149.35	1.11136e-20	1149.35		4.47112e-35	1149.35	9.2331e-22	1149.35	2.06141e-34	1149.35	1.66375e-27	1149.35
6.19565e-21	1161.45	8.34861e-22	1161.45	1.90134e-22	1161.45	1.17408e-20	1161.45		2.81512e-35	1161.45	1.04302e-21	1161.45	1.30484e-34	1161.45	2.46177e-27	1161.45
5.96272e-21	1173.54	7.35371e-22	1173.54	1.9932e-22	1173.54	1.23737e-20	1173.54		1.76364e-35	1173.54	1.17264e-21	1173.54	8.21831e-35	1173.54	3.6245e-27	1173.54
5.71008e-21	1185.64	6.44877e-22	1185.64	2.16273e-22	1185.64	1.30108e-20	1185.64		1.0994e-35	1185.64	1.31211e-21	1185.64	5.15039e-35	1185.64	5.30992e-27	1185.64
5.44099e-21	1197.74	5.63188e-22	1197.74	2.418e-22	1197.74	1.36507e-20	1197.74		6.81921e-36	1197.74	1.46127e-21	1197.74	3.21167e-35	1197.74	7.74046e-27	1197.74
5.15884e-21	1209.84	4.90035e-22	1209.84	2.76901e-22	1209.84	1.4292e-20	1209.84		4.20867e-36	1209.84	1.6198e-21	1209.84	1.99275e-35	1209.84	1.12275e-26	1209.84
4.86704e-21	1221.94	4.25097e-22	1221.94	3.22791e-22	1221.94	1.49335e-20	1221.94		2.58457e-36	1221.94	1.78724e-21	1221.94	1.23029e-35	1221.94	1.62046e-26	1221.94
4.56893e-21	1234.04	3.68016e-22	1234.04	3.8092e-22	1234.04	1.5574e-20	1234.04		1.5793e-36	1234.04	1.96299e-21	1234.04	7.55782e-36	1234.04	2.3272e-26	1234.04
4.26778e-21	1246.14	3.18423e-22	1246.14	4.52993e-22	1246.14	1.62121e-20	1246.14		9.60225e-37	1246.14	2.14632e-21	1246.14	4.61974e-36	1246.14	3.32555e-26	1246.14
3.96667e-21	1258.23	2.75951e-22	1258.23	5.40993e-22	1258.23	1.68466e-20	1258.23		5.80917e-37	1258.23	2.33635e-21	1258.23	2.80977e-36	1258.23	4.72859e-26	1258.23
3.66849e-21	1270.33	2.40255e-22	1270.33	6.47197e-22	1270.33	1.74757e-20	1270.33		3.49694e-37	1270.33	2.53214e-21	1270.33	1.70042e-36	1270.33	6.69016e-26	1270.33
3.37587e-21	1282.43	2.11031e-22	1282.43	7.74194e-22	1282.43	1.8098e-20	1282.43		2.09457e-37	1282.43	2.73263e-21	1282.43	1.02395e-36	1282.43	9.41843e-26	1282.43
3.09115e-21	1294.53	1.88029e-22	1294.53	9.24902e-22	1294.53	1.87113e-20	1294.53		1.24834e-37	1294.53	2.93672e-21	1294.53	6.13531e-37	1294.53	1.31934e-25	1294.53
2.81638e-21	1306.63	1.71067e-22	1306.63	1.10258e-21	1306.63	1.93134e-20	1306.63		7.40295e-38	1306.63	3.14327e-21	1306.63	3.65799e-37	1306.63	1.83897e-25	1306.63
2.55329e-21	1318.73	1.60046e-22	1318.73	1.31082e-21	1318.73	1.99017e-20	1318.73		4.36827e-38	1318.73	3.35118e-21	1318.73	2.17033e-37	1318.73	2.55051e-25	1318.73
2.30328e-21	1330.82	1.54961e-22	1330.82	1.55359e-21	1330.82	2.04731e-20	1330.82		2.56475e-38	1330.82	3.55938e-21	1330.82	1.28169e-37	1330.82	3.5198e-25	1330.82
2.06743e-21	1342.92	1.5591e-22	1342.92	1.83518e-21	1342.92	2.10243e-20	1342.92		1.49836e-38	1342.92	3.76688e-21	1342.92	7.53864e-38	1342.92	4.83333e-25	1342.92
1.84653e-21	1355.02	1.63106e-22	1355.02	2.16021e-21	1355.02	2.15514e-20	1355.02		8.70998e-39	1355.02	3.97285e-21	1355.02	4.42515e-38	1355.02	6.60408e-25	1355.02
1.64106e-21	1367.12	1.76879e-22	1367.12	2.53364e-21	1367.12	2.20502e-20	1367.12		5.03792e-39	1367.12	4.17662e-21	1367.12	2.60808e-38	1367.12	8.97874e-25	1367.12
1.45125e-21	1379.22	1.9769e-22	1379.22	2.96067e-21	1379.22	2.25162e-20	1379.22		2.89947e-39	1379.22	4.3777e-21	1379.22	1.57124e-38	1379.22	1.21467e-24	1379.22
1.27708e-21	1391.32	2.26125e-22	1391.32	3.44678e-21	1391.32	2.29446e-20	1391.32		1.66042e-39	1391.32	4.57587e-21	1391.32	1.01546e-38	1391.32	1.63507e-24	1391.32
1.11831e-21	1403.41	2.62907e-22	1403.41	3.99759e-21	1403.41	2.33304e-20	1403.41		9.46129e-40	1403.41	4.77114e-21	1403.41	7.7924e-39	1403.41	2.19006e-24	1403.41
9.74535e-22	1415.51	3.08887e-22	1415.51	4.61888e-21	1415.51	2.36684e-20	1415.51		5.36433e-40	1415.51	4.96382e-21	1415.51	7.95967e-39	1415.51	2.91886e-24	1415.51
8.4519e-22	1427.61	3.65046e-22	1427.61	5.31642e-21	1427.61	2.39536e-20	1427.61		3.02631e-40	1427.61	5.15449e-21	1427.61	1.07788e-38	1427.61	3.87089e-24	1427.61
7.29598e-22	1439.71	4.32487e-22	1439.71	6.09594e-21	1439.71	2.41811e-20	1439.71		1.6988e-40	1439.71	5.344e-21	1439.71	1.72361e-38	1439.71	5.10796e-24	1439.71
6.26999e-22	1451.81	5.12423e-22	1451.81	6.96297e-21	1451.81	2.43461e-20	1451.81		9.48867e-41	1451.81	5.53349e-21	1451.81	2.95344e-38	1451.81	6.70696e-24	1451.81
5.36574e-22	1463.91	6.06168e-22	1463.91	7.92276e-21	1463.91	2.44445e-20	1463.91		5.27352e-41	1463.91	5.7243e-21	1463.91	5.18471e-38	1463.91	8.76285e-24	1463.91
4.57479e-22	1476	7.15112e-22	1476	8.9801e-21	1476	2.44725e-20	1476		2.91627e-41	1476	5.918e-21	1476	9.17319e-38	1476	1.13922e-23	1476
3.88868e-22	1488.1	8.40707e-22	1488.1	1.01392e-20	1488.1	2.44274e-20	1488.1		1.60468e-41	1488.1	6.11627e-21	1488.1	1.62678e-37	1488.1	1.47371e-23	1488.1
3.29918e-22	1500.2	9.8443e-22	1500.2	1.14034e-20	1500.2	2.43069e-20	1500.2		8.7858e-42	1500.2	6.32091e-21	1500.2	2.88626e-37	1500.2	1.89697e-23	1500.2
2.7985e-22	1512.3	1.14776e-21	1512.3	1.27754e-20	1512.3	2.411e-20	1512.3		4.78638e-42	1512.3	6.53371e-21	1512.3	5.1196e-37	1512.3	2.4297e-23	1512.3
2.37946e-22	1524.4	1.33213e-21	1524.4	1.42564e-20	1524.4	2.38364e-20	1524.4		2.59457e-42	1524.4	6.75643e-21	1524.4	9.07546e-37	1524.4	3.09664e-23	1524.4
2.03572e-22	1536.5	1.5389e-21	1536.5	1.58467e-20	1536.5	2.34873e-20	1536.5		1.39944e-42	1536.5	6.99067e-21	1536.5	1.60736e-36	1536.5	3.92714e-23	1536.5
1.76187e-22	1548.6	1.76929e-21	1548.6	1.7545e-20	1548.6	2.30648e-20	1548.6		7.51067e-43	1548.6	7.23783e-21	1548.6	2.84355e-36	1548.6	4.95576e-23	1548.6
1.55363e-22	1560.69	2.02437e-21	1560.69	1.93485e-20	1560.69	2.25722e-20	1560.69		4.01083e-43	1560.69	7.49899e-21	1560.69	5.02342e-36	1560.69	6.22292e-23	1560.69
1.40792e-22	1572.79	2.30497e-21	1572.79	2.12525e-20	1572.79	2.2014e-20	1572.79		2.13119e-43	1572.79	7.77487e-21	1572.79	8.85965e-36	1572.79	7.77552e-23	1572.79
1.32303e-22	1584.89	2.61163e-21	1584.89	2.32506e-20	1584.89	2.13958e-20	1584.89		1.12679e-43	1584.89	8.06576e-21	1584.89	1.55955e-35	1584.89	9.66758e-23	1584.89
1.29873e-22	1596.99	2.94459e-21	1596.99	2.53346e-20	1596.99	2.07242e-20	1596.99		5.92786e-44	1596.99	8.37143e-21	1596.99	2.73929e-35	1596.99	1.19608e-22	1596.99
1.33636e-22	1609.09	3.30369e-21	1609.09	2.74941e-20	1609.09	2.00069e-20	1609.09		3.10301e-44	1609.09	8.69113e-21	1609.09	4.79983e-35	1609.09	1.47252e-22	1609.09
1.43898e-22	1621.19	3.68836e-21	1621.19	2.97169e-20	1621.19	1.92522e-20	1621.19		1.61623e-44	1621.19	9.02352e-21	1621.19	8.38804e-35	1621.19	1.80394e-22	1621.19
1.61143e-22	1633.28	4.09758e-21	1633.28	3.19888e-20	1633.28	1.84693e-20	1633.28		8.37633e-45	1633.28	9.36669e-21	1633.28	1.46166e-34	1633.28	2.19911e-22	1633.28
1.86049e-22	1645.38	4.52982e-21	1645.38	3.42936e-20	1645.38	1.76678e-20	1645.38		4.31954e-45	1645.38	9.71816e-21	1645.38	2.53916e-34	1645.38	2.66769e-22	1645.38
2.19496e-22	1657.48	4.98305e-21	1657.48	3.66136e-20	1657.48	1.68576e-20	1657.48		2.21643e-45	1657.48	1.00749e-20	1657.48	4.39655e-34	1657.48	3.22028e-22	1657.48
2.62575e-22	1669.58	5.45471e-21	1669.58	3.89292e-20	1669.58	1.6049e-20	1669.58		1.13163e-45	1669.58	1.04333e-20	1669.58	7.58636e-34	1669.58	3.86834e-22	1669.58
3.16598e-22	1681.68	5.94174e-21	1681.68	4.12198e-20	1681.68	1.5252e-20	1681.68		5.7489e-46	1681.68	1.07895e-20	1681.68	1.30432e-33	1681.68	4.62416e-22	1681.68
3.83105e-22	1693.78	6.44056e-21	1693.78	4.34635e-20	1693.78	1.44768e-20	1693.78		2.90602e-46	1693.78	1.11392e-20	1693.78	2.23409e-33	1693.78	5.50076e-22	1693.78
4.63864e-22	1705.87	6.94713e-21	1705.87	4.56377e-20	1705.87	1.37329e-20	1705.87		1.46166e-46	1705.87	1.14776e-20	1705.87	3.81177e-33	1705.87	6.51176e-22	1705.87
5.60879e-22	1717.97	7.457e-21	1717.97	4.77195e-20	1717.97	1.30296e-20	1717.97		7.31519e-47	1717.97	1.18002e-20	1717.97	6.47752e-33	1717.97	7.67127e-22	1717.97
6.76377e-22	1730.07	7.96537e-21	1730.07	4.96858e-20	1730.07	1.23755e-20	1730.07		3.64282e-47	1730.07	1.21021e-20	1730.07	1.09623e-32	1730.07	8.99362e-22	1730.07
8.12808e-22	1742.17	8.46716e-21	1742.17	5.15141e-20	1742.17	1.17782e-20	1742.17		1.80502e-47	1742.17	1.23786e-20	1742.17	1.84742e-32	1742.17	1.04932e-21	1742.17
9.7282e-22	1754.27	8.95713e-21	1754.27	5.31827e-20	1754.27	1.12446e-20	1754.27		8.89937e-48	1754.27	1.26253e-20	1754.27	3.09999e-32	1754.27	1.21842e-21	1754.27
1.15924e-21	1766.37	9.42997e-21	1766.37	5.46709e-20	1766.37	1.07807e-20	1766.37		4.36585e-48	1766.37	1.28381e-20	1766.37	5.17914e-32	1766.37	1.40801e-21	1766.37
1.37506e-21	1778.46	9.88042e-21	1778.46	5.59601e-20	1778.46	1.03912e-20	1778.46		2.13114e-48	1778.46	1.30131e-20	1778.46	8.61443e-32	1778.46	1.61938e-21	1778.46
1.62334e-21	1790.56	1.03034e-20	1790.56	5.70335e-20	1790.56	1.00797e-20	1790.56		1.03511e-48	1790.56	1.31473e-20	1790.56	1.4264e-31	1790.56	1.85368e-21	1790.56
1.90724e-21	1802.66	1.06942e-20	1802.66	5.78767e-20	1802.66	9.84889e-21	1802.66		5.00258e-49	1802.66	1.32382e-20	1802.66	2.35117e-31	1802.66	2.11192e-21	1802.66
2.22989e-21	1814.76	1.10485e-20	1814.76	5.84783e-20	1814.76	9.69995e-21	1814.76		2.40566e-49	1814.76	1.32838e-20	1814.76	3.85771e-31	1814.76	2.39492e-21	1814.76
2.59435e-21	1826.86	1.13627e-20	1826.86	5.88298e-20	1826.86	9.63302e-21	1826.86		1.15108e-49	1826.86	1.32832e-20	1826.86	6.30033e-31	1826.86	2.70326e-21	1826.86
3.00354e-21	1838.96	1.16336e-20	1838.96	5.8926e-20	1838.96	9.647e-21	1838.96		5.48039e-50	1838.96	1.3236e-20	1838.96	1.02417e-30	1838.96	3.03729e-21	1838.96
3.46011e-21	1851.06	1.18593e-20	1851.06	5.8765e-20	1851.06	9.73967e-21	1851.06		2.59627e-50	1851.06	1.31427e-20	1851.06	1.65705e-30	1851.06	3.39708e-21	1851.06
3.96639e-21	1863.15	1.20384e-20	1863.15	5.83485e-20	1863.15	9.90766e-21	1863.15		1.22383e-50	1863.15	1.30046e-20	1863.15	2.6684e-30	1863.15	3.78241e-21	1863.15
4.52427e-21	1875.25	1.2171e-20	1875.25	5.76815e-20	1875.25	1.01466e-20	1875.25		5.74015e-51	1875.25	1.28236e-20	1875.25	4.27666e-30	1875.25	4.19272e-21	1875.25
5.13507e-21	1887.35	1.22581e-20	1887.35	5.67727e-20	1887.35	1.04511e-20	1887.35		2.67891e-51	1887.35	1.26024e-20	1887.35	6.82161e-30	1887.35	4.62716e-21	1887.35
5.7995e-21	1899.45	1.23018e-20	1899.45	5.56337e-20	1899.45	1.0815e-20	1899.45		1.24402e-51	1899.45	1.23442e-20	1899.45	1.08291e-29	1899.45	5.08456e-21	1899.45
6.51747e-21	1911.55	1.23057e-20	1911.55	5.42793e-20	1911.55	1.12312e-20	1911.55		5.7482e-52	1911.55	1.20527e-20	1911.55	1.71084e-29	1911.55	5.56346e-21	1911.55
7.28807e-21	1923.65	1.22745e-20	1923.65	5.27271e-20	1923.65	1.16921e-20	1923.65		2.64292e-52	1923.65	1.17321e-20	1923.65	2.68991e-29	1923.65	6.06212e-21	1923.65
8.10945e-21	1935.74	1.22144e-20	1935.74	5.09969e-20	1935.74	1.21895e-20	1935.74		1.20932e-52	1935.74	1.13868e-20	1935.74	4.20891e-29	1935.74	6.57856e-21	1935.74
8.97874e-21	1947.84	1.21326e-20	1947.84	4.91109e-20	1947.84	1.27149e-20	1947.84		5.51063e-53	1947.84	1.10214e-20	1947.84	6.55393e-29	1947.84	7.11062e-21	1947.84
9.89203e-21	1959.94	1.20378e-20	1959.94	4.70925e-20	1959.94	1.32593e-20	1959.94		2.50946e-53	1959.94	1.06405e-20	1959.94	1.01562e-28	1959.94	7.656e-21	1959.94
1.08443e-20	1972.04	1.19396e-20	1972.04	4.49667e-20	1972.04	1.3814e-20	1972.04		1.16205e-53	1972.04	1.02488e-20	1972.04	1.56621e-28	1972.04	8.2123e-21	1972.04
1.18294e-20	1984.14	1.18488e-20	1984.14	4.27591e-20	1984.14	1.43701e-20	1984.14		5.92328e-54	1984.14	9.85066e-21	1984.14	2.40358e-28	1984.14	8.77714e-21	1984.14
1.28402e-20	1996.24	1.17775e-20	1996.24	4.04957e-20	1996.24	1.49188e-20	1996.24		4.26847e-54	1996.24	9.45027e-21	1996.24	3.67076e-28	1996.24	9.34821e-21	1996.24
1.38685e-20	2008.33	1.17383e-20	2008.33	3.82024e-20	2008.33	1.54518e-20	2008.33		5.59182e-54	2008.33	9.05148e-21	2008.33	5.57875e-28	2008.33	9.9233e-21	2008.33
1.49051e-20	2020.43	1.17447e-20	2020.43	3.59047e-20	2020.43	1.59614e-20	2020.43		1.08482e-53	2020.43	8.65772e-21	2020.43	8.43728e-28	2020.43	1.05004e-20	2020.43
1.594e-20	2032.53	1.1811e-20	2032.53	3.36272e-20	2032.53	1.64402e-20	2032.53		2.36901e-53	2032.53	8.27195e-21	2032.53	1.26984e-27	2032.53	1.10779e-20	2032.53
1.69625e-20	2044.63	1.1952e-20	2044.63	3.13935e-20	2044.63	1.68819e-20	2044.63		5.29492e-53	2044.63	7.89668e-21	2044.63	1.90185e-27	2044.63	1.16543e-20	2044.63
1.79615e-20	2056.73	1.21825e-20	2056.73	2.92256e-20	2056.73	1.72806e-20	2056.73		1.18569e-52	2056.73	7.53386e-21	2056.73	2.83454e-27	2056.73	1.22286e-20	2056.73
1.89254e-20	2068.83	1.2518e-20	2068.83	2.71439e-20	2068.83	1.76317e-20	2068.83		2.64876e-52	2068.83	7.18497e-21	2068.83	4.20404e-27	2068.83	1.28003e-20	2068.83
1.98425e-20	2080.92	1.29736e-20	2080.92	2.5167e-20	2080.92	1.79313e-20	2080.92		5.8981e-52	2080.92	6.85097e-21	2080.92	6.20482e-27	2080.92	1.33691e-20	2080.92
2.07014e-20	2093.02	1.35643e-20	2093.02	2.33115e-20	2093.02	1.81767e-20	2093.02		1.30889e-51	2093.02	6.53235e-21	2093.02	9.11316e-27	2093.02	1.39352e-20	2093.02
2.1491e-20	2105.12	1.43048e-20	2105.12	2.15919e-20	2105.12	1.83662e-20	2105.12		2.89469e-51	2105.12	6.2292e-21	2105.12	1.33194e-26	2105.12	1.44992e-20	2105.12
2.22006e-20	2117.22	1.52092e-20	2117.22	2.00205e-20	2117.22	1.8499e-20	2117.22		6.37962e-51	2117.22	5.94121e-21	2117.22	1.93722e-26	2117.22	1.50621e-20	2117.22
2.28205e-20	2129.32	1.62905e-20	2129.32	1.86075e-20	2129.32	1.85755e-20	2129.32		1.40112e-50	2129.32	5.66776e-21	2129.32	2.8038e-26	2129.32	1.56251e-20	2129.32
2.33421e-20	2141.42	1.75611e-20	2141.42	1.73611e-20	2141.42	1.85968e-20	2141.42		3.06641e-50	2141.42	5.40797e-21	2141.42	4.03824e-26	2141.42	1.61896e-20	2141.42
2.3758e-20	2153.52	1.90317e-20	2153.52	1.62869e-20	2153.52	1.85651e-20	2153.52		6.68731e-50	2153.52	5.16078e-21	2153.52	5.7878e-26	2153.52	1.67571e-20	2153.52
2.40622e-20	2165.61	2.07115e-20	2165.61	1.5389e-20	2165.61	1.84832e-20	2165.61		1.45319e-49	2165.61	4.92498e-21	2165.61	8.25489e-26	2165.61	1.73291e-20	2165.61
2.42503e-20	2177.71	2.26081e-20	2177.71	1.4669e-20	2177.71	1.83548e-20	2177.71		3.14651e-49	2177.71	4.69932e-21	2177.71	1.17162e-25	2177.71	1.7907e-20	2177.71
2.43195e-20	2189.81	2.47269e-20	2189.81	1.4127e-20	2189.81	1.81838e-20	2189.81		6.78822e-49	2189.81	4.48253e-21	2189.81	1.65477e-25	2189.81	1.84919e-20	2189.81
2.42689e-20	2201.91	2.70709e-20	2201.91	1.37608e-20	2201.91	1.79749e-20	2201.91		1.4591e-48	2201.91	4.27338e-21	2201.91	2.32576e-25	2201.91	1.90844e-20	2201.91
2.40992e-20	2214.01	2.96407e-20	2214.01	1.35669e-20	2214.01	1.77327e-20	2214.01		3.12463e-48	2214.01	4.07075e-21	2214.01	3.2529e-25	2214.01	1.96849e-20	2214.01
2.38131e-20	2226.11	3.2434e-20	2226.11	1.35396e-20	2226.11	1.74622e-20	2226.11		6.6662e-48	2226.11	3.87361e-21	2226.11	4.52747e-25	2226.11	2.02928e-20	2226.11
2.34147e-20	2238.2	3.54456e-20	2238.2	1.3672e-20	2238.2	1.71683e-20	2238.2		1.41678e-47	2238.2	3.68111e-21	2238.2	6.27075e-25	2238.2	2.0907e-20	2238.2
2.29099e-20	2250.3	3.86668e-20	2250.3	1.39555e-20	2250.3	1.68558e-20	2250.3		2.99954e-47	2250.3	3.49254e-21	2250.3	8.64295e-25	2250.3	2.15256e-20	2250.3
2.23059e-20	2262.4	4.20859e-20	2262.4	1.438e-20	2262.4	1.65292e-20	2262.4		6.32577e-47	2262.4	3.30739e-21	2262.4	1.18546e-24	2262.4	2.21459e-20	2262.4
2.16111e-20	2274.5	4.56875e-20	2274.5	1.49343e-20	2274.5	1.61927e-20	2274.5		1.32879e-46	2274.5	3.12533e-21	2274.5	1.61804e-24	2274.5	2.27642e-20	2274.5
2.08353e-20	2286.6	4.94527e-20	2286.6	1.56056e-20	2286.6	1.58501e-20	2286.6		2.78015e-46	2286.6	2.94618e-21	2286.6	2.19774e-24	2286.6	2.33761e-20	2286.6
1.99888e-20	2298.7	5.33592e-20	2298.7	1.63802e-20	2298.7	1.55044e-20	2298.7		5.79327e-46	2298.7	2.76994e-21	2298.7	2.97062e-24	2298.7	2.39762e-20	2298.7
1.90827e-20	2310.79	5.7381e-20	2310.79	1.72433e-20	2310.79	1.51584e-20	2310.79		1.20228e-45	2310.79	2.59674e-21	2310.79	3.99578e-24	2310.79	2.45586e-20	2310.79
1.81284e-20	2322.89	6.14889e-20	2322.89	1.81791e-20	2322.89	1.48141e-20	2322.89		2.48483e-45	2322.89	2.42686e-21	2322.89	5.34863e-24	2322.89	2.51167e-20	2322.89
1.71374e-20	2334.99	6.56506e-20	2334.99	1.91714e-20	2334.99	1.4473e-20	2334.99		5.11417e-45	2334.99	2.26063e-21	2334.99	7.12474e-24	2334.99	2.56432e-20	2334.99
1.61214e-20	2347.09	6.98308e-20	2347.09	2.0203e-20	2347.09	1.41359e-20	2347.09		1.04815e-44	2347.09	2.09849e-21	2347.09	9.44462e-24	2347.09	2.61307e-20	2347.09
1.50913e-20	2359.19	7.39921e-20	2359.19	2.12566e-20	2359.19	1.3803e-20	2359.19		2.13906e-44	2359.19	1.9409e-21	2359.19	1.24592e-23	2359.19	2.65716e-20	2359.19
1.4058e-20	2371.29	7.80946e-20	2371.29	2.23148e-20	2371.29	1.34742e-20	2371.29		4.34669e-44	2371.29	1.78838e-21	2371.29	1.63563e-23	2371.29	2.69583e-20	2371.29
1.30315e-20	2383.38	8.20973e-20	2383.38	2.33601e-20	2383.38	1.31488e-20	2383.38		8.79452e-44	2383.38	1.64139e-21	2383.38	2.13685e-23	2383.38	2.72834e-20	2383.38
1.20209e-20	2395.48	8.59584e-20	2395.48	2.43755e-20	2395.48	1.28257e-20	2395.48		1.77161e-43	2395.48	1.50042e-21	2395.48	2.77817e-23	2395.48	2.754e-20	2395.48
1.10345e-20	2407.58	8.96355e-20	2407.58	2.53444e-20	2407.58	1.25037e-20	2407.58		3.55314e-43	2407.58	1.36589e-21	2407.58	3.59451e-23	2407.58	2.77218e-20	2407.58
1.00797e-20	2419.68	9.30872e-20	2419.68	2.62514e-20	2419.68	1.21811e-20	2419.68		7.09463e-43	2419.68	1.23816e-21	2419.68	4.62827e-23	2419.68	2.78235e-20	2419.68
9.16261e-21	2431.78	9.62732e-20	2431.78	2.70817e-20	2431.78	1.18565e-20	2431.78		1.41029e-42	2431.78	1.11753e-21	2431.78	5.93061e-23	2431.78	2.78405e-20	2431.78
8.28838e-21	2443.88	9.91551e-20	2443.88	2.78223e-20	2443.88	1.15281e-20	2443.88		2.79082e-42	2443.88	1.00423e-21	2443.88	7.5628e-23	2443.88	2.77697e-20	2443.88
7.46106e-21	2455.98	1.01698e-19	2455.98	2.84615e-20	2455.98	1.11944e-20	2455.98		5.49782e-42	2455.98	8.98398e-22	2455.98	9.59781e-23	2455.98	2.7609e-20	2455.98
6.68366e-21	2468.07	1.03869e-19	2468.07	2.89895e-20	2468.07	1.08541e-20	2468.07		1.07813e-41	2468.07	8.00092e-22	2468.07	1.21219e-22	2468.07	2.73578e-20	2468.07
5.95817e-21	2480.17	1.05642e-19	2480.17	2.93984e-20	2480.17	1.0506e-20	2480.17		2.1046e-41	2480.17	7.09291e-22	2480.17	1.52362e-22	2480.17	2.70168e-20	2480.17
5.28565e-21	2492.27	1.06993e-19	2492.27	2.96823e-20	2492.27	1.01492e-20	2492.27		4.08947e-41	2492.27	6.25896e-22	2492.27	1.9059e-22	2492.27	2.65882e-20	2492.27
4.66633e-21	2504.37	1.07906e-19	2504.37	2.98377e-20	2504.37	9.78337e-21	2504.37		7.9097e-41	2504.37	5.49738e-22	2504.37	2.37269e-22	2504.37	2.60754e-20	2504.37
4.09966e-21	2516.47	1.0837e-19	2516.47	2.98629e-20	2516.47	9.40821e-21	2516.47		1.52278e-40	2516.47	4.80585e-22	2516.47	2.93968e-22	2516.47	2.54834e-20	2516.47
3.58446e-21	2528.57	1.0838e-19	2528.57	2.97588e-20	2528.57	9.024e-21	2528.57		2.91806e-40	2528.57	4.1815e-22	2528.57	3.6248e-22	2528.57	2.48181e-20	2528.57
3.11897e-21	2540.66	1.07938e-19	2540.66	2.95283e-20	2540.66	8.63136e-21	2540.66		5.5657e-40	2540.66	3.621e-22	2540.66	4.44832e-22	2540.66	2.40865e-20	2540.66
2.70101e-21	2552.76	1.07053e-19	2552.76	2.91762e-20	2552.76	8.23126e-21	2552.76		1.0566e-39	2552.76	3.12068e-22	2552.76	5.43299e-22	2552.76	2.32966e-20	2552.76
2.32803e-21	2564.86	1.0574e-19	2564.86	2.87093e-20	2564.86	7.82503e-21	2564.86		1.99644e-39	2564.86	2.67661e-22	2564.86	6.60418e-22	2564.86	2.2457e-20	2564.86
1.99727e-21	2576.96	1.04021e-19	2576.96	2.81362e-20	2576.96	7.41429e-21	2576.96		3.75454e-39	2576.96	2.2847e-22	2576.96	7.98985e-22	2576.96	2.15769e-20	2576.96
1.70577e-21	2589.06	1.01925e-19	2589.06	2.74669e-20	2589.06	7.00091e-21	2589.06		7.02754e-39	2589.06	1.94076e-22	2589.06	9.62065e-22	2589.06	2.06658e-20	2589.06
1.45053e-21	2601.16	9.94846e-20	2601.16	2.67126e-20	2601.16	6.58698e-21	2601.16		1.30916e-38	2601.16	1.64062e-22	2601.16	1.15298e-21	2601.16	1.97332e-20	2601.16
1.22853e-21	2613.25	9.67389e-20	2613.25	2.58856e-20	2613.25	6.17472e-21	2613.25		2.4273e-38	2613.25	1.38017e-22	2613.25	1.37528e-21	2613.25	1.87883e-20	2613.25
1.03682e-21	2625.35	9.37315e-20	2625.35	2.49986e-20	2625.35	5.76642e-21	2625.35		4.4791e-38	2625.35	1.15542e-22	2625.35	1.63278e-21	2625.35	1.78405e-20	2625.35
8.72574e-22	2637.45	9.0509e-20	2637.45	2.4065e-20	2637.45	5.36442e-21	2637.45		8.22603e-38	2637.45	9.6255e-23	2637.45	1.92943e-21	2637.45	1.68981e-20	2637.45
7.33131e-22	2649.55	8.71211e-20	2649.55	2.30982e-20	2649.55	4.971e-21	2649.55		1.50356e-37	2649.55	7.97963e-23	2649.55	2.26938e-21	2649.55	1.59692e-20	2649.55
6.16044e-22	2661.65	8.36192e-20	2661.65	2.21115e-20	2661.65	4.58838e-21	2661.65		2.73515e-37	2661.65	6.58283e-23	2661.65	2.65686e-21	2661.65	1.50608e-20	2661.65
5.19106e-22	2673.75	8.00556e-20	2673.75	2.11177e-20	2673.75	4.21862e-21	2673.75		4.95188e-37	2673.75	5.40394e-23	2673.75	3.09612e-21	2673.75	1.41793e-20	2673.75
4.40382e-22	2685.84	7.64823e-20	2685.84	2.01293e-20	2685.84	3.86361e-21	2685.84		8.92248e-37	2685.84	4.41442e-23	2685.84	3.59143e-21	2685.84	1.33298e-20	2685.84
3.78232e-22	2697.94	7.29505e-20	2697.94	1.91576e-20	2697.94	3.52503e-21	2697.94		1.60003e-36	2697.94	3.58839e-23	2697.94	4.1469e-21	2697.94	1.25168e-20	2697.94
3.31326e-22	2710.04	6.95092e-20	2710.04	1.82132e-20	2710.04	3.20434e-21	2710.04		2.8556e-36	2710.04	2.90259e-23	2710.04	4.76647e-21	2710.04	1.17434e-20	2710.04
2.98666e-22	2722.14	6.62043e-20	2722.14	1.73055e-20	2722.14	2.90272e-21	2722.14		5.07216e-36	2722.14	2.33631e-23	2722.14	5.45379e-21	2722.14	1.10119e-20	2722.14
2.79604e-22	2734.24	6.30784e-20	2734.24	1.64427e-20	2734.24	2.62112e-21	2734.24		8.96637e-36	2734.24	1.87124e-23	2734.24	6.21208e-21	2734.24	1.03235e-20	2734.24
2.73852e-22	2746.34	6.01695e-20	2746.34	1.56319e-20	2746.34	2.36021e-21	2746.34		1.5775e-35	2746.34	1.49137e-23	2746.34	7.04412e-21	2746.34	9.67875e-21	2746.34
2.81505e-22	2758.44	5.75105e-20	2758.44	1.48787e-20	2758.44	2.12042e-21	2758.44		2.76219e-35	2758.44	1.18276e-23	2758.44	7.95207e-21	2758.44	9.07714e-21	2758.44
3.03058e-22	2770.53	5.51289e-20	2770.53	1.41876e-20	2770.53	1.90191e-21	2770.53		4.8136e-35	2770.53	9.33378e-24	2770.53	8.93738e-21	2770.53	8.51753e-21	2770.53
3.39431e-22	2782.63	5.30461e-20	2782.63	1.35618e-20	2782.63	1.70463e-21	2782.63		8.34875e-35	2782.63	7.32944e-24	2782.63	1.00007e-20	2782.63	7.99818e-21	2782.63
3.91988e-22	2794.73	5.12775e-20	2794.73	1.30032e-20	2794.73	1.52834e-21	2794.73		1.44116e-34	2794.73	5.72708e-24	2794.73	1.1142e-20	2794.73	7.51684e-21	2794.73
4.62572e-22	2806.83	4.98321e-20	2806.83	1.25126e-20	2806.83	1.37257e-21	2806.83		2.47595e-34	2806.83	4.45293e-24	2806.83	1.236e-20	2806.83	7.0709e-21	2806.83
5.53529e-22	2818.93	4.87123e-20	2818.93	1.20899e-20	2818.93	1.23673e-21	2818.93		4.23368e-34	2818.93	3.44513e-24	2818.93	1.36527e-20	2818.93	6.65749e-21	2818.93
6.67752e-22	2831.03	4.79147e-20	2831.03	1.17338e-20	2831.03	1.12006e-21	2831.03		7.20514e-34	2831.03	2.65225e-24	2831.03	1.5017e-20	2831.03	6.27358e-21	2831.03
8.08712e-22	2843.12	4.74294e-20	2843.12	1.14421e-20	2843.12	1.02169e-21	2843.12		1.22045e-33	2843.12	2.03175e-24	2843.12	1.64487e-20	2843.12	5.91611e-21	2843.12
9.80501e-22	2855.22	4.72411e-20	2855.22	1.12121e-20	2855.22	9.4068e-22	2855.22		2.05758e-33	2855.22	1.54871e-24	2855.22	1.79429e-20	2855.22	5.58207e-21	2855.22
1.18788e-21	2867.32	4.7329e-20	2867.32	1.104e-20	2867.32	8.75985e-22	2867.32		3.45267e-33	2867.32	1.17468e-24	2867.32	1.94933e-20	2867.32	5.26857e-21	2867.32
1.43631e-21	2879.42	4.76676e-20	2879.42	1.09217e-20	2879.42	8.26519e-22	2879.42		5.76666e-33	2879.42	8.86582e-25	2879.42	2.10931e-20	2879.42	4.97293e-21	2879.42
1.73202e-21	2891.52	4.82274e-20	2891.52	1.08524e-20	2891.52	7.91156e-22	2891.52		9.58667e-33	2891.52	6.65838e-25	2891.52	2.27345e-20	2891.52	4.6927e-21	2891.52
2.08202e-21	2903.62	4.89753e-20	2903.62	1.08269e-20	2903.62	7.68742e-22	2903.62		1.58633e-32	2903.62	4.97595e-25	2903.62	2.44091e-20	2903.62	4.42574e-21	2903.62
2.4942e-21	2915.71	4.98752e-20	2915.71	1.08398e-20	2915.71	7.58108e-22	2915.71		2.6128e-32	2915.71	3.70044e-25	2915.71	2.61079e-20	2915.71	4.1702e-21	2915.71
2.97729e-21	2927.81	5.08894e-20	2927.81	1.08852e-20	2927.81	7.58078e-22	2927.81		4.28367e-32	2927.81	2.73856e-25	2927.81	2.78216e-20	2927.81	3.92454e-21	2927.81
3.54095e-21	2939.91	5.19788e-20	2939.91	1.09571e-20	2939.91	7.67478e-22	2939.91		6.99083e-32	2939.91	2.01711e-25	2939.91	2.95406e-20	2939.91	3.68755e-21	2939.91
4.19581e-21	2952.01	5.3104e-20	2952.01	1.10494e-20	2952.01	7.85141e-22	2952.01		1.13567e-31	2952.01	1.47895e-25	2952.01	3.12552e-20	2952.01	3.45832e-21	2952.01
4.95343e-21	2964.11	5.42257e-20	2964.11	1.1156e-20	2964.11	8.09909e-22	2964.11		1.83653e-31	2964.11	1.07984e-25	2964.11	3.29561e-20	2964.11	3.23621e-21	2964.11
5.82637e-21	2976.21	5.53062e-20	2976.21	1.12707e-20	2976.21	8.4064e-22	2976.21		2.95645e-31	2976.21	7.85658e-26	2976.21	3.46339e-20	2976.21	3.02083e-21	2976.21
6.82813e-21	2988.3	5.63095e-20	2988.3	1.13875e-20	2988.3	8.76212e-22	2988.3		4.73786e-31	2988.3	5.7034e-26	2988.3	3.62799e-20	2988.3	2.81202e-21	2988.3
7.97318e-21	3000.4	5.72019e-20	3000.4	1.15006e-20	3000.4	9.15524e-22	3000.4		7.55859e-31	3000.4	4.14078e-26	3000.4	3.78859e-20	3000.4	2.60979e-21	3000.4
9.27688e-21	3012.5	5.79533e-20	3012.5	1.16042e-20	3012.5	9.57501e-22	3012.5		1.20049e-30	3012.5	3.01952e-26	3012.5	3.94446e-20	3012.5	2.41429e-21	3012.5
1.07554e-20	3024.6	5.85371e-20	3024.6	1.16931e-20	3024.6	1.0011e-21	3024.6		1.8982e-30	3024.6	2.22835e-26	3024.6	4.09493e-20	3024.6	2.22578e-21	3024.6
1.24258e-20	3036.7	5.89306e-20	3036.7	1.17623e-20	3036.7	1.04531e-21	3036.7		2.98817e-30	3036.7	1.68528e-26	3036.7	4.23942e-20	3036.7	2.04457e-21	3036.7
1.43055e-20	3048.8	5.91158e-20	3048.8	1.18074e-20	3048.8	1.08917e-21	3048.8		4.68336e-30	3048.8	1.33092e-26	3048.8	4.37744e-20	3048.8	1.87102e-21	3048.8
1.64127e-20	3060.9	5.90792e-20	3060.9	1.18243e-20	3060.9	1.13176e-21	3060.9		7.3082e-30	3060.9	1.12343e-26	3060.9	4.50861e-20	3060.9	1.70548e-21	3060.9
1.87657e-20	3072.99	5.8812e-20	3072.99	1.18097e-20	3072.99	1.17222e-21	3072.99		1.13547e-29	3072.99	1.03459e-26	3072.99	4.6326e-20	3072.99	1.54829e-21	3072.99
2.13829e-20	3085.09	5.83102e-20	3085.09	1.17608e-20	3085.09	1.20974e-21	3085.09		1.75656e-29	3085.09	1.04696e-26	3085.09	4.74919e-20	3085.09	1.39973e-21	3085.09
2.42826e-20	3097.19	5.75743e-20	3097.19	1.16754e-20	3097.19	1.2436e-21	3097.19		2.70574e-29	3097.19	1.15175e-26	3097.19	4.85821e-20	3097.19	1.26003e-21	3097.19
2.74825e-20	3109.29	5.66093e-20	3109.29	1.15521e-20	3109.29	1.27315e-21	3109.29		4.15008e-29	3109.29	1.34743e-26	3109.29	4.95955e-20	3109.29	1.12933e-21	3109.29
3.09995e-20	3121.39	5.54242e-20	3121.39	1.13902e-20	3121.39	1.29782e-21	3121.39		6.33848e-29	3121.39	1.63868e-26	3121.39	5.05315e-20	3121.39	1.0077e-21	3121.39
3.48493e-20	3133.49	5.40316e-20	3133.49	1.11896e-20	3133.49	1.31714e-21	3133.49		9.64015e-29	3133.49	2.03584e-26	3133.49	5.13897e-20	3133.49	8.95117e-22	3133.49
3.9046e-20	3145.58	5.24474e-20	3145.58	1.0951e-20	3145.58	1.33072e-21	3145.58		1.46004e-28	3145.58	2.55463e-26	3145.58	5.21698e-20	3145.58	7.91488e-22	3145.58
4.36015e-20	3157.68	5.06902e-20	3157.68	1.06757e-20	3157.68	1.33829e-21	3157.68		2.20211e-28	3157.68	3.2161e-26	3157.68	5.28715e-20	3157.68	6.96627e-22	3157.68
4.85252e-20	3169.78	4.87807e-20	3169.78	1.03656e-20	3169.78	1.33968e-21	3169.78		3.30766e-28	3169.78	4.04674e-26	3169.78	5.34942e-20	3169.78	6.10279e-22	3169.78
5.38235e-20	3181.88	4.67414e-20	3181.88	1.00234e-20	3181.88	1.3348e-21	3181.88		4.94786e-28	3181.88	5.07875e-26	3181.88	5.40371e-20	3181.88	5.32122e-22	3181.88
5.94992e-20	3193.98	4.45955e-20	3193.98	9.65195e-21	3193.98	1.32369e-21	3193.98		7.37125e-28	3193.98	6.35038e-26	3193.98	5.4499e-20	3193.98	4.61778e-22	3193.98
6.5551e-20	3206.08	4.23671e-20	3206.08	9.25488e-21	3206.08	1.30647e-21	3206.08		1.09371e-27	3206.08	7.90638e-26	3206.08	5.48781e-20	3206.08	3.98825e-22	3206.08
7.19734e-20	3218.17	4.008e-20	3218.17	8.83599e-21	3218.17	1.28337e-21	3218.17		1.61627e-27	3218.17	9.79835e-26	3218.17	5.51722e-20	3218.17	3.42804e-22	3218.17
7.87556e-20	3230.27	3.77576e-20	3230.27	8.39939e-21	3230.27	1.25468e-21	3230.27		2.37893e-27	3230.27	1.20852e-25	3230.27	5.53787e-20	3230.27	2.93234e-22	3230.27
8.58819e-20	3242.37	3.54223e-20	3242.37	7.94935e-21	3242.37	1.2208e-21	3242.37		3.48751e-27	3242.37	1.48335e-25	3242.37	5.54942e-20	3242.37	2.4962e-22	3242.37
9.3331e-20	3254.47	3.30953e-20	3254.47	7.49027e-21	3254.47	1.18217e-21	3254.47		5.09242e-27	3254.47	1.81178e-25	3254.47	5.55153e-20	3254.47	2.11462e-22	3254.47
1.01076e-19	3266.57	3.07963e-20	3266.57	7.02651e-21	3266.57	1.1393e-21	3266.57		7.40655e-27	3266.57	2.20204e-25	3266.57	5.54381e-20	3266.57	1.78265e-22	3266.57
1.09084e-19	3278.67	2.85429e-20	3278.67	6.56235e-21	3278.67	1.09275e-21	3278.67		1.07299e-26	3278.67	2.6632e-25	3278.67	5.52586e-20	3278.67	1.49547e-22	3278.67
1.17316e-19	3290.76	2.63509e-20	3290.76	6.10193e-21	3290.76	1.04309e-21	3290.76		1.54836e-26	3290.76	3.20508e-25	3290.76	5.49732e-20	3290.76	1.24842e-22	3290.76
1.25729e-19	3302.86	2.42338e-20	3302.86	5.64914e-21	3302.86	9.90926e-22	3302.86		2.22561e-26	3302.86	3.83824e-25	3302.86	5.45781e-20	3302.86	1.03707e-22	3302.86
1.34274e-19	3314.96	2.22033e-20	3314.96	5.20759e-21	3314.96	9.36876e-22	3314.96		3.18662e-26	3314.96	4.57388e-25	3314.96	5.40704e-20	3314.96	8.57271e-23	3314.96
1.42897e-19	3327.06	2.02686e-20	3327.06	4.78054e-21	3327.06	8.8154e-22	3327.06		4.54485e-26	3327.06	5.42377e-25	3327.06	5.34476e-20	3327.06	7.05161e-23	3327.06
1.5154e-19	3339.16	1.8437e-20	3339.16	4.37089e-21	3339.16	8.25509e-22	3339.16		6.45683e-26	3339.16	6.40007e-25	3339.16	5.27081e-20	3339.16	5.77184e-23	3339.16
1.60144e-19	3351.26	1.67138e-20	3351.26	3.98114e-21	3351.26	7.69343e-22	3351.26		9.13757e-26	3351.26	7.51519e-25	3351.26	5.18517e-20	3351.26	4.70104e-23	3351.26
1.68645e-19	3363.36	1.51024e-20	3363.36	3.61339e-21	3363.36	7.13572e-22	3363.36		1.28811e-25	3363.36	8.78158e-25	3363.36	5.0879e-20	3363.36	3.81e-23	3363.36
1.7698e-19	3375.45	1.36046e-20	3375.45	3.26931e-21	3375.45	6.58681e-22	3375.45		1.80879e-25	3375.45	1.02115e-24	3375.45	4.97922e-20	3375.45	3.07259e-23	3375.45
1.85085e-19	3387.55	1.22206e-20	3387.55	2.95018e-21	3387.55	6.05106e-22	3387.55		2.53008e-25	3387.55	1.18167e-24	3387.55	4.85949e-20	3387.55	2.46565e-23	3387.55
1.92897e-19	3399.65	1.09496e-20	3399.65	2.6569e-21	3399.65	5.53232e-22	3399.65		3.52522e-25	3399.65	1.36082e-24	3399.65	4.72922e-20	3399.65	1.96881e-23	3399.65
2.00355e-19	3411.75	9.78924e-21	3411.75	2.38997e-21	3411.75	5.03388e-22	3411.75		4.89263e-25	3411.75	1.55959e-24	3411.75	4.58908e-20	3411.75	1.56431e-23	3411.75
2.07402e-19	3423.85	8.73665e-21	3423.85	2.14959e-21	3423.85	4.55845e-22	3423.85		6.76391e-25	3423.85	1.77885e-24	3423.85	4.43985e-20	3423.85	1.23675e-23	3423.85
2.13987e-19	3435.95	7.78804e-21	3435.95	1.93564e-21	3435.95	4.1082e-22	3435.95		9.31424e-25	3435.95	2.01928e-24	3435.95	4.28248e-20	3435.95	9.72936e-24	3435.95
2.20061e-19	3448.04	6.93911e-21	3448.04	1.74773e-21	3448.04	3.68473e-22	3448.04		1.27757e-24	3448.04	2.28137e-24	3448.04	4.11802e-20	3448.04	7.61602e-24	3448.04
2.25584e-19	3460.14	6.18518e-21	3460.14	1.58522e-21	3460.14	3.28911e-22	3460.14		1.74544e-24	3460.14	2.56539e-24	3460.14	3.94765e-20	3460.14	5.93214e-24	3460.14
2.30522e-19	3472.24	5.52132e-21	3472.24	1.4473e-21	3472.24	2.92194e-22	3472.24		2.37519e-24	3472.24	2.87133e-24	3472.24	3.7726e-20	3472.24	4.59764e-24	3472.24
2.34848e-19	3484.34	4.94248e-21	3484.34	1.33295e-21	3484.34	2.58335e-22	3484.34		3.21926e-24	3484.34	3.19896e-24	3484.34	3.59418e-20	3484.34	3.54565e-24	3484.34
2.38543e-19	3496.44	4.44359e-21	3496.44	1.24105e-21	3496.44	2.27308e-22	3496.44		4.34582e-24	3496.44	3.54771e-24	3496.44	3.41373e-20	3496.44	2.7208e-24	3496.44
2.41596e-19	3508.54	4.01967e-21	3508.54	1.17035e-21	3508.54	1.99052e-22	3508.54		5.84299e-24	3508.54	3.91679e-24	3508.54	3.23258e-20	3508.54	2.07746e-24	3508.54
2.44002e-19	3520.63	3.66586e-21	3520.63	1.11952e-21	3520.63	1.73474e-22	3520.63		7.82415e-24	3520.63	4.30508e-24	3520.63	3.05207e-20	3520.63	1.57837e-24	3520.63
2.45765e-19	3532.73	3.37755e-21	3532.73	1.08716e-21	3532.73	1.50461e-22	3532.73		1.04344e-23	3532.73	4.71123e-24	3532.73	2.87347e-20	3532.73	1.19322e-24	3532.73
2.46893e-19	3544.83	3.15032e-21	3544.83	1.07182e-21	3544.83	1.29876e-22	3544.83		1.38584e-23	3544.83	5.13364e-24	3544.83	2.698e-20	3544.83	8.97567e-25	3544.83
2.47402e-19	3556.93	2.98005e-21	3556.93	1.07204e-21	3556.93	1.11572e-22	3556.93		1.83303e-23	3556.93	5.57055e-24	3556.93	2.52677e-20	3556.93	6.71816e-25	3556.93
2.47311e-19	3569.03	2.8629e-21	3569.03	1.08631e-21	3569.03	9.53886e-23	3569.03		2.41446e-23	3569.03	6.02003e-24	3569.03	2.36079e-20	3569.03	5.00344e-25	3569.03
2.46645e-19	3581.13	2.79532e-21	3581.13	1.11311e-21	3581.13	8.11627e-23	3581.13		3.16707e-23	3581.13	6.48008e-24	3581.13	2.20094e-20	3581.13	3.70786e-25	3581.13
2.45429e-19	3593.22	2.77405e-21	3593.22	1.15094e-21	3593.22	6.8728e-23	3593.22		4.13685e-23	3593.22	6.94871e-24	3593.22	2.04797e-20	3593.22	2.73409e-25	3593.22
2.43692e-19	3605.32	2.79609e-21	3605.32	1.19828e-21	3605.32	5.79198e-23	3605.32		5.38079e-23	3605.32	7.424e-24	3605.32	1.90248e-20	3605.32	2.00603e-25	3605.32
2.41464e-19	3617.42	2.85871e-21	3617.42	1.2536e-21	3617.42	4.85778e-23	3617.42		6.9691e-23	3617.42	7.90422e-24	3617.42	1.76492e-20	3617.42	1.46452e-25	3617.42
2.38775e-19	3629.52	2.95943e-21	3629.52	1.31541e-21	3629.52	4.05475e-23	3629.52		8.98774e-23	3629.52	8.3879e-24	3629.52	1.63561e-20	3629.52	1.06387e-25	3629.52
2.35654e-19	3641.62	3.09595e-21	3641.62	1.38222e-21	3641.62	3.36826e-23	3641.62		1.15414e-22	3641.62	8.87394e-24	3641.62	1.51469e-20	3641.62	7.68982e-26	3641.62
2.3213e-19	3653.72	3.26618e-21	3653.72	1.45255e-21	3653.72	2.78459e-23	3653.72		1.47566e-22	3653.72	9.36174e-24	3653.72	1.40219e-20	3653.72	5.53068e-26	3653.72
2.28228e-19	3665.82	3.46818e-21	3665.82	1.52496e-21	3665.82	2.29104e-23	3665.82		1.87857e-22	3665.82	9.85126e-24	3665.82	1.29802e-20	3665.82	3.95798e-26	3665.82
2.23974e-19	3677.91	3.7001e-21	3677.91	1.59804e-21	3677.91	1.87593e-23	3677.91		2.38107e-22	3677.91	1.03432e-23	3677.91	1.20196e-20	3677.91	2.8184e-26	3677.91
2.19393e-19	3690.01	3.9602e-21	3690.01	1.67042e-21	3690.01	1.52867e-23	3690.01		3.00477e-22	3690.01	1.08389e-23	3690.01	1.11369e-20	3690.01	1.99695e-26	3690.01
2.14504e-19	3702.11	4.24678e-21	3702.11	1.74079e-21	3702.11	1.23972e-23	3702.11		3.77517e-22	3702.11	1.13407e-23	3702.11	1.03284e-20	3702.11	1.40787e-26	3702.11
2.0933e-19	3714.21	4.55813e-21	3714.21	1.80791e-21	3714.21	1.00056e-23	3714.21		4.72212e-22	3714.21	1.18519e-23	3714.21	9.58934e-21	3714.21	9.8763e-27	3714.21
2.03888e-19	3726.31	4.89252e-21	3726.31	1.8706e-21	3726.31	8.0367e-24	3726.31		5.88039e-22	3726.31	1.23767e-23	3726.31	8.91477e-21	3726.31	6.89379e-27	3726.31
1.98198e-19	3738.41	5.24816e-21	3738.41	1.92778e-21	3738.41	6.42423e-24	3738.41		7.29015e-22	3738.41	1.29206e-23	3738.41	8.29932e-21	3738.41	4.78802e-27	3738.41
1.92277e-19	3750.5	5.62313e-21	3750.5	1.97847e-21	3750.5	5.11062e-24	3750.5		8.99746e-22	3750.5	1.34898e-23	3750.5	7.73751e-21	3750.5	3.30892e-27	3750.5
1.86144e-19	3762.6	6.01539e-21	3762.6	2.0218e-21	3762.6	4.04609e-24	3762.6		1.10548e-21	3762.6	1.40922e-23	3762.6	7.22383e-21	3762.6	2.27536e-27	3762.6
1.79819e-19	3774.7	6.42272e-21	3774.7	2.05705e-21	3774.7	3.18791e-24	3774.7		1.35214e-21	3774.7	1.47364e-23	3774.7	6.75291e-21	3774.7	1.55685e-27	3774.7
1.73322e-19	3786.8	6.84269e-21	3786.8	2.08358e-21	3786.8	2.49968e-24	3786.8		1.64637e-21	3786.8	1.54325e-23	3786.8	6.31963e-21	3786.8	1.05993e-27	3786.8
1.66673e-19	3798.9	7.27266e-21	3798.9	2.10095e-21	3798.9	1.9506e-24	3798.9		1.99554e-21	3798.9	1.61915e-23	3798.9	5.91919e-21	3798.9	7.18029e-28	3798.9
1.59897e-19	3811	7.70975e-21	3811	2.10882e-21	3811	1.51481e-24	3811		2.4078e-21	3811	1.70257e-23	3811	5.54719e-21	3811	4.83994e-28	3811
1.53018e-19	3823.09	8.15081e-21	3823.09	2.10703e-21	3823.09	1.17072e-24	3823.09		2.892e-21	3823.09	1.79485e-23	3823.09	5.19969e-21	3823.09	3.24618e-28	3823.09
1.46063e-19	3835.19	8.59247e-21	3835.19	2.09556e-21	3835.19	9.00437e-25	3835.19		3.45774e-21	3835.19	1.89743e-23	3835.19	4.87322e-21	3835.19	2.16642e-28	3835.19
1.39059e-19	3847.29	9.03108e-21	3847.29	2.07452e-21	3847.29	6.89218e-25	3847.29		4.11527e-21	3847.29	2.01185e-23	3847.29	4.56483e-21	3847.29	1.43865e-28	3847.29
1.32036e-19	3859.39	9.46281e-21	3859.39	2.04419e-21	3859.39	5.25003e-25	3859.39		4.87544e-21	3859.39	2.13973e-23	3859.39	4.27203e-21	3859.39	9.50662e-29	3859.39
1.25023e-19	3871.49	9.8836e-21	3871.49	2.00497e-21	3871.49	3.97987e-25	3871.49		5.74959e-21	3871.49	2.28276e-23	3871.49	3.99282e-21	3871.49	6.25154e-29	3871.49
1.18053e-19	3883.59	1.02893e-20	3883.59	1.95737e-21	3883.59	3.00245e-25	3883.59		6.74938e-21	3883.59	2.4427e-23	3883.59	3.72565e-21	3883.59	4.09183e-29	3883.59
1.11155e-19	3895.68	1.06755e-20	3895.68	1.90203e-21	3895.68	2.25416e-25	3895.68		7.88668e-21	3895.68	2.62133e-23	3895.68	3.46934e-21	3895.68	2.66691e-29	3895.68
1.04359e-19	3907.78	1.1038e-20	3907.78	1.83966e-21	3907.78	1.68419e-25	3907.78		9.17334e-21	3907.78	2.82048e-23	3907.78	3.22309e-21	3907.78	1.73263e-29	3907.78
9.76953e-20	3919.88	1.13724e-20	3919.88	1.77106e-21	3919.88	1.25226e-25	3919.88		1.06209e-20	3919.88	3.04194e-23	3919.88	2.98639e-21	3919.88	1.12478e-29	3919.88
9.11906e-20	3931.98	1.16746e-20	3931.98	1.6971e-21	3931.98	9.26608e-26	3931.98		1.22405e-20	3931.98	3.28746e-23	3931.98	2.75898e-21	3931.98	7.33739e-30	3931.98
8.48707e-20	3944.08	1.19405e-20	3944.08	1.61865e-21	3944.08	6.82329e-26	3944.08		1.40423e-20	3944.08	3.55875e-23	3944.08	2.54079e-21	3944.08	4.87123e-30	3944.08
7.87588e-20	3956.18	1.21664e-20	3956.18	1.53666e-21	3956.18	5.00019e-26	3956.18		1.60356e-20	3956.18	3.85738e-23	3956.18	2.33189e-21	3956.18	3.37916e-30	3956.18
7.28752e-20	3968.28	1.23489e-20	3968.28	1.45203e-21	3968.28	3.64648e-26	3968.28		1.82278e-20	3968.28	4.18477e-23	3968.28	2.13245e-21	3968.28	2.56558e-30	3968.28
6.72374e-20	3980.37	1.24851e-20	3980.37	1.36569e-21	3980.37	2.64639e-26	3980.37		2.06249e-20	3980.37	4.54214e-23	3980.37	1.94269e-21	3980.37	2.25748e-30	3980.37
6.18593e-20	3992.47	1.25725e-20	3992.47	1.27851e-21	3992.47	1.91129e-26	3992.47		2.32307e-20	3992.47	4.93046e-23	3992.47	1.76284e-21	3992.47	2.37206e-30	3992.47
5.67519e-20	4004.57	1.26092e-20	4004.57	1.19132e-21	4004.57	1.3737e-26	4004.57		2.60463e-20	4004.57	5.35041e-23	4004.57	1.59311e-21	4004.57	2.89872e-30	4004.57
5.19226e-20	4016.67	1.25941e-20	4016.67	1.10492e-21	4016.67	9.82529e-27	4016.67		2.90704e-20	4016.67	5.8023e-23	4016.67	1.43367e-21	4016.67	3.89206e-30	4016.67
4.73756e-20	4028.77	1.25266e-20	4028.77	1.02002e-21	4028.77	6.99342e-27	4028.77		3.22983e-20	4028.77	6.28604e-23	4028.77	1.28463e-21	4028.77	5.47423e-30	4028.77
4.31122e-20	4040.87	1.24068e-20	4040.87	9.37267e-22	4040.87	4.95362e-27	4040.87		3.57223e-20	4040.87	6.8011e-23	4040.87	1.14602e-21	4040.87	7.84599e-30	4040.87
3.91308e-20	4052.96	1.22357e-20	4052.96	8.5722e-22	4052.96	3.49175e-27	4052.96		3.93311e-20	4052.96	7.34643e-23	4052.96	1.01779e-21	4052.96	1.13069e-29	4052.96
3.5427e-20	4065.06	1.20148e-20	4065.06	7.80362e-22	4065.06	2.44935e-27	4065.06		4.31101e-20	4065.06	7.92047e-23	4065.06	8.9979e-22	4065.06	1.6286e-29	4065.06
3.19943e-20	4077.16	1.17463e-20	4077.16	7.0709e-22	4077.16	1.70979e-27	4077.16		4.70408e-20	4077.16	8.52108e-23	4077.16	7.91806e-22	4077.16	2.33853e-29	4077.16
2.88243e-20	4089.26	1.14333e-20	4089.26	6.37716e-22	4089.26	1.18774e-27	4089.26		5.11015e-20	4089.26	9.14556e-23	4089.26	6.93533e-22	4089.26	3.34387e-29	4089.26
2.5907e-20	4101.36	1.10791e-20	4101.36	5.72471e-22	4101.36	8.21076e-28	4101.36		5.52672e-20	4101.36	9.79058e-23	4101.36	6.04598e-22	4101.36	4.75923e-29	4101.36
2.32309e-20	4113.46	1.06879e-20	4113.46	5.11509e-22	4113.46	5.64843e-28	4113.46		5.95096e-20	4113.46	1.04523e-22	4113.46	5.24567e-22	4113.46	6.74092e-29	4113.46
2.07837e-20	4125.55	1.02641e-20	4125.55	4.54909e-22	4125.55	3.86683e-28	4125.55		6.37979e-20	4125.55	1.11262e-22	4125.55	4.52956e-22	4125.55	9.50083e-29	4125.55
1.85525e-20	4137.65	9.8126e-21	4137.65	4.02687e-22	4137.65	2.63429e-28	4137.65		6.80989e-20	4137.65	1.18075e-22	4137.65	3.89241e-22	4137.65	1.33244e-28	4137.65
1.6524e-20	4149.75	9.33842e-21	4149.75	3.54798e-22	4149.75	1.78588e-28	4149.75		7.23778e-20	4149.75	1.24906e-22	4149.75	3.32873e-22	4149.75	1.85941e-28	4149.75
1.46847e-20	4161.85	8.84684e-21	4161.85	3.11146e-22	4161.85	1.20481e-28	4161.85		7.65984e-20	4161.85	1.31697e-22	4161.85	2.83287e-22	4161.85	2.5819e-28	4161.85
1.30212e-20	4173.95	8.34315e-21	4173.95	2.71592e-22	4173.95	8.08844e-29	4173.95		8.07242e-20	4173.95	1.38388e-22	4173.95	2.39913e-22	4173.95	3.56731e-28	4173.95
1.15205e-20	4186.05	7.83262e-21	4186.05	2.35959e-22	4186.05	5.40367e-29	4186.05		8.47188e-20	4186.05	1.44916e-22	4186.05	2.02188e-22	4186.05	4.9043e-28	4186.05
1.01697e-20	4198.14	7.32039e-21	4198.14	2.04043e-22	4198.14	3.59244e-29	4198.14		8.85467e-20	4198.14	1.51215e-22	4198.14	1.6956e-22	4198.14	6.70887e-28	4198.14
8.95681e-21	4210.24	6.81138e-21	4210.24	1.75619e-22	4210.24	2.37665e-29	4210.24		9.2174e-20	4210.24	1.57222e-22	4210.24	1.415e-22	4210.24	9.13185e-28	4210.24
7.87012e-21	4222.34	6.31022e-21	4222.34	1.50448e-22	4222.34	1.56465e-29	4222.34		9.55692e-20	4222.34	1.62874e-22	4222.34	1.17502e-22	4222.34	1.23682e-27	4222.34
6.89872e-21	4234.44	5.82119e-21	4234.44	1.28281e-22	4234.44	1.02504e-29	4234.44		9.87039e-20	4234.44	1.68111e-22	4234.44	9.70933e-23	4234.44	1.66682e-27	4234.44
6.0323e-21	4246.54	5.34818e-21	4246.54	1.08868e-22	4246.54	6.68252e-30	4246.54		1.01553e-19	4246.54	1.72875e-22	4246.54	7.98334e-23	4246.54	2.23518e-27	4246.54
5.26128e-21	4258.64	4.89461e-21	4258.64	9.19599e-23	4258.64	4.33522e-30	4258.64		1.04096e-19	4258.64	1.77116e-22	4258.64	6.53175e-23	4258.64	2.98246e-27	4258.64
4.57673e-21	4270.74	4.46347e-21	4270.74	7.73131e-23	4270.74	2.79868e-30	4270.74		1.06316e-19	4270.74	1.80788e-22	4270.74	5.31766e-23	4270.74	3.95984e-27	4270.74
3.97041e-21	4282.83	4.05726e-21	4282.83	6.4694e-23	4282.83	1.79791e-30	4282.83		1.08202e-19	4282.83	1.8385e-22	4282.83	4.3078e-23	4282.83	5.23143e-27	4282.83
3.43469e-21	4294.93	3.67802e-21	4294.93	5.38803e-23	4294.93	1.14934e-30	4294.93		1.09748e-19	4294.93	1.86272e-22	4294.93	3.47244e-23	4294.93	6.87711e-27	4294.93
2.96256e-21	4307.03	3.3273e-21	4307.03	4.4663e-23	4307.03	7.31143e-31	4307.03		1.10951e-19	4307.03	1.88029e-22	4307.03	2.78518e-23	4307.03	8.9957e-27	4307.03
2.5476e-21	4319.13	3.00622e-21	4319.13	3.68483e-23	4319.13	4.62832e-31	4319.13		1.11816e-19	4319.13	1.89105e-22	4319.13	2.22287e-23	4319.13	1.17087e-26	4319.13
2.18389e-21	4331.23	2.7155e-21	4331.23	3.02577e-23	4331.23	2.91549e-31	4331.23		1.12351e-19	4331.23	1.89495e-22	4331.23	1.76528e-23	4331.23	1.51645e-26	4331.23
1.86604e-21	4343.33	2.45544e-21	4343.33	2.47287e-23	4343.33	1.82754e-31	4343.33		1.12568e-19	4343.33	1.89198e-22	4343.33	1.39492e-23	4343.33	1.95433e-26	4343.33
1.58913e-21	4355.42	2.22601e-21	4355.42	2.01147e-23	4355.42	1.13996e-31	4355.42		1.12484e-19	4355.42	1.88226e-22	4355.42	1.09679e-23	4355.42	2.5062e-26	4355.42
1.34866e-21	4367.52	2.02688e-21	4367.52	1.62843e-23	4367.52	7.0758e-32	4367.52		1.12119e-19	4367.52	1.86594e-22	4367.52	8.58093e-24	4367.52	3.19806e-26	4367.52
1.14054e-21	4379.62	1.85742e-21	4379.62	1.31209e-23	4379.62	4.37046e-32	4379.62		1.11494e-19	4379.62	1.84328e-22	4379.62	6.68007e-24	4379.62	4.06081e-26	4379.62
9.61055e-22	4391.72	1.71679e-21	4391.72	1.05221e-23	4391.72	2.68623e-32	4391.72		1.10634e-19	4391.72	1.81458e-22	4391.72	5.17444e-24	4391.72	5.13094e-26	4391.72
8.06836e-22	4403.82	1.60394e-21	4403.82	8.39801e-24	4403.82	1.64294e-32	4403.82		1.09565e-19	4403.82	1.78022e-22	4403.82	3.98824e-24	4403.82	6.45123e-26	4403.82
6.7484e-22	4415.92	1.51766e-21	4415.92	6.67094e-24	4415.92	9.99915e-33	4415.92		1.08313e-19	4415.92	1.74061e-22	4415.92	3.05868e-24	4415.92	8.07148e-26	4415.92
5.62326e-22	4428.01	1.45661e-21	4428.01	5.2739e-24	4428.01	6.05573e-33	4428.01		1.06903e-19	4428.01	1.69621e-22	4428.01	2.33411e-24	4428.01	1.00492e-25	4428.01
4.6683e-22	4440.11	1.41934e-21	4440.11	4.14962e-24	4440.11	3.64948e-33	4440.11		1.0536e-19	4440.11	1.64749e-22	4440.11	1.77232e-24	4440.11	1.24505e-25	4440.11
3.86149e-22	4452.21	1.40428e-21	4452.21	3.24948e-24	4452.21	2.18855e-33	4452.21		1.03707e-19	4452.21	1.59496e-22	4452.21	1.33905e-24	4452.21	1.53504e-25	4452.21
3.1832e-22	4464.31	1.40984e-21	4464.31	2.5325e-24	4464.31	1.30599e-33	4464.31		1.01965e-19	4464.31	1.53915e-22	4464.31	1.00667e-24	4464.31	1.88338e-25	4464.31
2.61604e-22	4476.41	1.43434e-21	4476.41	1.96431e-24	4476.41	7.75506e-34	4476.41		1.00152e-19	4476.41	1.48056e-22	4476.41	7.53023e-25	4476.41	2.29958e-25	4476.41
2.1447e-22	4488.51	1.47606e-21	4488.51	1.51633e-24	4488.51	4.58235e-34	4488.51		9.82847e-20	4488.51	1.41972e-22	4488.51	5.60485e-25	4488.51	2.79421e-25	4488.51
1.75577e-22	4500.6	1.53325e-21	4500.6	1.16493e-24	4500.6	2.69432e-34	4500.6		9.63747e-20	4500.6	1.35712e-22	4500.6	4.15101e-25	4500.6	3.37892e-25	4500.6
1.43761e-22	4512.7	1.60411e-21	4512.7	8.90689e-25	4512.7	1.5764e-34	4512.7		9.44317e-20	4512.7	1.29325e-22	4512.7	3.05897e-25	4512.7	4.06643e-25	4512.7
1.1802e-22	4524.8	1.68684e-21	4524.8	6.77752e-25	4524.8	9.17787e-35	4524.8		9.2462e-20	4524.8	1.22859e-22	4524.8	2.24301e-25	4524.8	4.87056e-25	4524.8
9.75004e-23	4536.9	1.77959e-21	4536.9	5.13253e-25	4536.9	5.31708e-35	4536.9		9.04691e-20	4536.9	1.16356e-22	4536.9	1.63652e-25	4536.9	5.8061e-25	4536.9
8.14865e-23	4549	1.88052e-21	4549	3.86817e-25	4549	3.06521e-35	4549		8.84539e-20	4549	1.09859e-22	4549	1.18807e-25	4549	6.88882e-25	4549
6.93874e-23	4561.1	1.98776e-21	4561.1	2.9013e-25	4561.1	1.75834e-35	4561.1		8.64148e-20	4561.1	1.03405e-22	4561.1	8.58216e-26	4561.1	8.13534e-25	4561.1
6.07275e-23	4573.2	2.09945e-21	4573.2	2.16566e-25	4573.2	1.00369e-35	4573.2		8.43489e-20	4573.2	9.70295e-23	4573.2	6.16856e-26	4573.2	9.56297e-25	4573.2
5.51364e-23	4585.29	2.21373e-21	4585.29	1.60878e-25	4585.29	5.701e-36	4585.29		8.22516e-20	4585.29	9.07645e-23	4585.29	4.41168e-26	4585.29	1.11897e-24	4585.29
5.23409e-23	4597.39	2.32877e-21	4597.39	1.18935e-25	4597.39	3.22222e-36	4597.39		8.01177e-20	4597.39	8.46386e-23	4597.39	3.13948e-26	4597.39	1.30337e-24	4597.39
5.21571e-23	4609.49	2.44274e-21	4609.49	8.75035e-26	4609.49	1.81223e-36	4609.49		7.79418e-20	4609.49	7.86771e-23	4609.49	2.22302e-26	4609.49	1.51137e-24	4609.49
5.44842e-23	4621.59	2.5539e-21	4621.59	6.40686e-26	4621.59	1.0142e-36	4621.59		7.57184e-20	4621.59	7.29023e-23	4621.59	1.56625e-26	4621.59	1.74483e-24	4621.59
5.92984e-23	4633.69	2.66054e-21	4633.69	4.66838e-26	4633.69	5.64788e-37	4633.69		7.34433e-20	4633.69	6.73332e-23	4633.69	1.09803e-26	4633.69	2.0056e-24	4633.69
6.66484e-23	4645.79	2.76103e-21	4645.79	3.38521e-26	4645.79	3.12967e-37	4645.79		7.1113e-20	4645.79	6.1986e-23	4645.79	7.65945e-27	4645.79	2.29549e-24	4645.79
7.6651e-23	4657.88	2.85387e-21	4657.88	2.44289e-26	4657.88	1.72569e-37	4657.88		6.87258e-20	4657.88	5.68738e-23	4657.88	5.31636e-27	4657.88	2.61628e-24	4657.88
8.94875e-23	4669.98	2.93764e-21	4669.98	1.75436e-26	4669.98	9.46846e-38	4669.98		6.62816e-20	4669.98	5.20072e-23	4669.98	3.67167e-27	4669.98	2.96969e-24	4669.98
1.05401e-22	4682.08	3.01109e-21	4682.08	1.25379e-26	4682.08	5.16946e-38	4682.08		6.37823e-20	4682.08	4.7394e-23	4682.08	2.52317e-27	4682.08	3.35738e-24	4682.08
1.24694e-22	4694.18	3.07309e-21	4694.18	8.91713e-27	4694.18	2.80841e-38	4694.18		6.1232e-20	4694.18	4.30393e-23	4694.18	1.72528e-27	4694.18	3.78095e-24	4694.18
1.47726e-22	4706.28	3.12271e-21	4706.28	6.31126e-27	4706.28	1.51819e-38	4706.28		5.86366e-20	4706.28	3.89461e-23	4706.28	1.17384e-27	4706.28	4.24195e-24	4706.28
1.74911e-22	4718.38	3.15919e-21	4718.38	4.44525e-27	4718.38	8.16656e-39	4718.38		5.60042e-20	4718.38	3.51149e-23	4718.38	7.94672e-28	4718.38	4.7419e-24	4718.38
2.06716e-22	4730.47	3.18196e-21	4730.47	3.11576e-27	4730.47	4.37121e-39	4730.47		5.33444e-20	4730.47	3.15444e-23	4730.47	5.35304e-28	4730.47	5.28231e-24	4730.47
2.43659e-22	4742.57	3.19066e-21	4742.57	2.17329e-27	4742.57	2.32815e-39	4742.57		5.06687e-20	4742.57	2.82311e-23	4742.57	3.58795e-28	4742.57	5.86473e-24	4742.57
2.86306e-22	4754.67	3.18511e-21	4754.67	1.50854e-27	4754.67	1.23387e-39	4754.67		4.79895e-20	4754.67	2.51699e-23	4754.67	2.3929e-28	4754.67	6.49077e-24	4754.67
3.35271e-22	4766.77	3.16537e-21	4766.77	1.04202e-27	4766.77	6.50691e-40	4766.77		4.53203e-20	4766.77	2.23541e-23	4766.77	1.58794e-28	4766.77	7.1622e-24	4766.77
3.91209e-22	4778.87	3.13168e-21	4778.87	7.16276e-28	4778.87	3.4145e-40	4778.87		4.26751e-20	4778.87	1.97754e-23	4778.87	1.04852e-28	4778.87	7.88096e-24	4778.87
4.54816e-22	4790.97	3.08447e-21	4790.97	4.89964e-28	4790.97	1.7829e-40	4790.97		4.00678e-20	4790.97	1.74246e-23	4790.97	6.88895e-29	4790.97	8.64929e-24	4790.97
5.26826e-22	4803.06	3.02436e-21	4803.06	3.33523e-28	4803.06	9.26341e-41	4803.06		3.75124e-20	4803.06	1.52912e-23	4803.06	4.50362e-29	4803.06	9.46973e-24	4803.06
6.08003e-22	4815.16	2.95212e-21	4815.16	2.25926e-28	4815.16	4.78919e-41	4815.16		3.50222e-20	4815.16	1.33641e-23	4815.16	2.92956e-29	4815.16	1.03453e-23	4815.16
6.99137e-22	4827.26	2.86868e-21	4827.26	1.52293e-28	4827.26	2.46376e-41	4827.26		3.26093e-20	4827.26	1.16313e-23	4827.26	1.89616e-29	4827.26	1.12794e-23	4827.26
8.01041e-22	4839.36	2.7751e-21	4839.36	1.02158e-28	4839.36	1.26119e-41	4839.36		3.0285e-20	4839.36	1.00807e-23	4839.36	1.22119e-29	4839.36	1.22761e-23	4839.36
9.1454e-22	4851.46	2.67252e-21	4851.46	6.81922e-29	4851.46	6.42401e-42	4851.46		2.80588e-20	4851.46	8.6997e-24	4851.46	7.82565e-30	4851.46	1.33402e-23	4851.46
1.04047e-21	4863.56	2.56219e-21	4863.56	4.52972e-29	4863.56	3.25595e-42	4863.56		2.59389e-20	4863.56	7.47558e-24	4863.56	4.9899e-30	4863.56	1.44768e-23	4863.56
1.17965e-21	4875.66	2.44539e-21	4875.66	2.99418e-29	4875.66	1.64207e-42	4875.66		2.39315e-20	4875.66	6.39578e-24	4875.66	3.16589e-30	4875.66	1.56921e-23	4875.66
1.3329e-21	4887.75	2.32344e-21	4887.75	1.9695e-29	4887.75	8.24046e-43	4887.75		2.2041e-20	4887.75	5.44793e-24	4887.75	1.99863e-30	4887.75	1.69929e-23	4887.75
1.501e-21	4899.85	2.19765e-21	4899.85	1.28914e-29	4899.85	4.11485e-43	4899.85		2.02702e-20	4899.85	4.61999e-24	4899.85	1.25546e-30	4899.85	1.83867e-23	4899.85
1.68472e-21	4911.95	2.06934e-21	4911.95	8.39682e-30	4911.95	2.04456e-43	4911.95		1.86199e-20	4911.95	3.90037e-24	4911.95	7.84699e-31	4911.95	1.98817e-23	4911.95
1.88473e-21	4924.05	1.93976e-21	4924.05	5.44245e-30	4924.05	1.01086e-43	4924.05		1.70893e-20	4924.05	3.278e-24	4924.05	4.88019e-31	4924.05	2.14869e-23	4924.05
2.10168e-21	4936.15	1.81012e-21	4936.15	3.51027e-30	4936.15	4.97304e-44	4936.15		1.56763e-20	4936.15	2.74243e-24	4936.15	3.01998e-31	4936.15	2.32119e-23	4936.15
2.33609e-21	4948.25	1.68155e-21	4948.25	2.25294e-30	4948.25	2.43442e-44	4948.25		1.4377e-20	4948.25	2.28387e-24	4948.25	1.85953e-31	4948.25	2.50668e-23	4948.25
2.58839e-21	4960.34	1.55507e-21	4960.34	1.43888e-30	4960.34	1.1858e-44	4960.34		1.31868e-20	4960.34	1.89324e-24	4960.34	1.13929e-31	4960.34	2.70623e-23	4960.34
2.85887e-21	4972.44	1.43163e-21	4972.44	9.14449e-31	4972.44	5.74741e-45	4972.44		1.20999e-20	4972.44	1.56215e-24	4972.44	6.94544e-32	4972.44	2.92094e-23	4972.44
3.14767e-21	4984.54	1.31204e-21	4984.54	5.78305e-31	4984.54	2.77187e-45	4984.54		1.11098e-20	4984.54	1.28296e-24	4984.54	4.21306e-32	4984.54	3.15194e-23	4984.54
3.45474e-21	4996.64	1.19701e-21	4996.64	3.63927e-31	4996.64	1.33019e-45	4996.64		1.02095e-20	4996.64	1.04874e-24	4996.64	2.54289e-32	4996.64	3.40039e-23	4996.64
3.77985e-21	5008.74	1.08714e-21	5008.74	2.27894e-31	5008.74	6.35182e-46	5008.74		9.39188e-21	5008.74	8.53244e-25	5008.74	1.52718e-32	5008.74	3.66745e-23	5008.74
4.1225e-21	5020.84	9.82881e-22	5020.84	1.42007e-31	5020.84	3.01802e-46	5020.84		8.6494e-21	5020.84	6.9091e-25	5020.84	9.12608e-33	5020.84	3.95429e-23	5020.84
4.48197e-21	5032.93	8.84597e-22	5032.93	8.80528e-32	5032.93	1.42688e-46	5032.93		7.97479e-21	5032.93	5.56807e-25	5032.93	5.4264e-33	5032.93	4.26206e-23	5032.93
4.85723e-21	5045.03	7.9253e-22	5045.03	5.43294e-32	5045.03	6.71264e-47	5045.03		7.36097e-21	5045.03	4.46596e-25	5045.03	3.21049e-33	5045.03	4.59192e-23	5045.03
5.24698e-21	5057.13	7.06821e-22	5057.13	3.33567e-32	5057.13	3.14224e-47	5057.13		6.80119e-21	5057.13	3.56487e-25	5057.13	1.89001e-33	5057.13	4.945e-23	5057.13
5.64958e-21	5069.23	6.27514e-22	5069.23	2.03792e-32	5069.23	1.46361e-47	5069.23		6.28917e-21	5069.23	2.83195e-25	5069.23	1.10711e-33	5069.23	5.32241e-23	5069.23
6.06305e-21	5081.33	5.54569e-22	5081.33	1.23892e-32	5081.33	6.78348e-48	5081.33		5.81915e-21	5081.33	2.23889e-25	5081.33	6.45279e-34	5081.33	5.72522e-23	5081.33
6.48511e-21	5093.43	4.87868e-22	5093.43	7.49475e-33	5093.43	3.12837e-48	5093.43		5.38593e-21	5093.43	1.76149e-25	5093.43	3.74229e-34	5093.43	6.15448e-23	5093.43
6.91311e-21	5105.52	4.27228e-22	5105.52	4.51152e-33	5105.52	1.43557e-48	5105.52		4.98495e-21	5105.52	1.37919e-25	5105.52	2.15954e-34	5105.52	6.61119e-23	5105.52
7.34407e-21	5117.62	3.72414e-22	5117.62	2.70235e-33	5117.62	6.55496e-49	5117.62		4.6122e-21	5117.62	1.07462e-25	5117.62	1.23999e-34	5117.62	7.09633e-23	5117.62
7.77472e-21	5129.72	3.23145e-22	5129.72	1.61069e-33	5129.72	2.9782e-49	5129.72		4.26431e-21	5129.72	8.33249e-26	5129.72	7.08443e-35	5129.72	7.61078e-23	5129.72
8.20149e-21	5141.82	2.79107e-22	5141.82	9.55288e-34	5141.82	1.34641e-49	5141.82		3.93844e-21	5141.82	6.42946e-26	5141.82	4.02742e-35	5141.82	8.15538e-23	5141.82
8.62054e-21	5153.92	2.39962e-22	5153.92	5.63777e-34	5153.92	6.05676e-50	5153.92		3.63227e-21	5153.92	4.93686e-26	5153.92	2.27815e-35	5153.92	8.73085e-23	5153.92
9.02786e-21	5166.02	2.05356e-22	5166.02	3.31078e-34	5166.02	2.71107e-50	5166.02		3.34394e-21	5166.02	3.77225e-26	5166.02	1.28226e-35	5166.02	9.33779e-23	5166.02
9.41927e-21	5178.12	1.7493e-22	5178.12	1.93465e-34	5178.12	1.20748e-50	5178.12		3.07199e-21	5178.12	2.86828e-26	5178.12	7.18166e-36	5178.12	9.97666e-23	5178.12
9.79051e-21	5190.21	1.48324e-22	5190.21	1.12493e-34	5190.21	5.35129e-51	5190.21		2.81532e-21	5190.21	2.17024e-26	5190.21	4.00286e-36	5190.21	1.06477e-22	5190.21
1.01373e-20	5202.31	1.25181e-22	5202.31	6.5087e-35	5202.31	2.3598e-51	5202.31		2.57308e-21	5202.31	1.63403e-26	5202.31	2.2211e-36	5202.31	1.13509e-22	5202.31
1.04555e-20	5214.41	1.0516e-22	5214.41	3.74724e-35	5214.41	1.03545e-51	5214.41		2.34468e-21	5214.41	1.22426e-26	5214.41	1.22833e-36	5214.41	1.2086e-22	5214.41
1.0741e-20	5226.51	8.79299e-23	5226.51	2.14673e-35	5226.51	4.52086e-52	5226.51		2.12967e-21	5226.51	9.12739e-27	5226.51	6.79587e-37	5226.51	1.28523e-22	5226.51
1.099e-20	5238.61	7.31807e-23	5238.61	1.22374e-35	5238.61	1.96404e-52	5238.61		1.92773e-21	5238.61	6.77138e-27	5238.61	3.80705e-37	5238.61	1.36487e-22	5238.61
1.11989e-20	5250.71	6.06215e-23	5250.71	6.94141e-36	5250.71	8.49022e-53	5250.71		1.73859e-21	5250.71	4.99876e-27	5250.71	2.2392e-37	5250.71	1.44737e-22	5250.71
1.13648e-20	5262.8	4.9983e-23	5262.8	3.91789e-36	5262.8	3.65194e-53	5262.8		1.56204e-21	5262.8	3.67199e-27	5262.8	1.51404e-37	5262.8	1.53251e-22	5262.8
1.1485e-20	5274.9	4.10186e-23	5274.9	2.2004e-36	5274.9	1.56303e-53	5274.9		1.39786e-21	5274.9	2.68406e-27	5274.9	1.35227e-37	5274.9	1.62004e-22	5274.9
1.15574e-20	5287	3.35041e-23	5287	1.2297e-36	5287	6.6565e-54	5287		1.24581e-21	5287	1.95224e-27	5287	1.67277e-37	5287	1.7096e-22	5287
1.15805e-20	5299.1	2.72377e-23	5299.1	6.83813e-37	5299.1	2.82074e-54	5299.1		1.10562e-21	5299.1	1.41293e-27	5299.1	2.55727e-37	5299.1	1.80081e-22	5299.1
1.15536e-20	5311.2	2.20392e-23	5311.2	3.78374e-37	5311.2	1.18937e-54	5311.2		9.76971e-22	5311.2	1.01756e-27	5311.2	4.26692e-37	5311.2	1.89318e-22	5311.2
1.14765e-20	5323.3	1.77488e-23	5323.3	2.08329e-37	5323.3	4.99008e-55	5323.3		8.59487e-22	5323.3	7.29191e-28	5323.3	7.3125e-37	5323.3	1.98618e-22	5323.3
1.13498e-20	5335.39	1.42261e-23	5335.39	1.14135e-37	5335.39	2.08322e-55	5335.39		7.52739e-22	5335.39	5.19959e-28	5335.39	1.25951e-36	5335.39	2.07919e-22	5335.39
1.11747e-20	5347.49	1.13487e-23	5347.49	6.22206e-38	5347.49	8.65364e-56	5347.49		6.56247e-22	5347.49	3.68927e-28	5347.49	2.16523e-36	5347.49	2.17155e-22	5347.49
1.09532e-20	5359.59	9.01039e-24	5359.59	3.37514e-38	5359.59	3.57684e-56	5359.59		5.69485e-22	5359.59	2.60469e-28	5359.59	3.7072e-36	5359.59	2.26253e-22	5359.59
1.06878e-20	5371.69	7.11994e-24	5371.69	1.82176e-38	5371.69	1.47108e-56	5371.69		4.91889e-22	5371.69	1.82984e-28	5371.69	6.31749e-36	5371.69	2.35135e-22	5371.69
1.03817e-20	5383.79	5.59939e-24	5383.79	9.78435e-39	5383.79	6.02018e-57	5383.79		4.22865e-22	5383.79	1.27912e-28	5383.79	1.07131e-35	5383.79	2.43719e-22	5383.79
1.00386e-20	5395.89	4.38261e-24	5395.89	5.22895e-39	5395.89	2.45143e-57	5395.89		3.61802e-22	5395.89	8.89714e-29	5395.89	1.8077e-35	5395.89	2.51922e-22	5395.89
9.66263e-21	5407.98	3.41391e-24	5407.98	2.7806e-39	5407.98	9.93264e-58	5407.98		3.08078e-22	5407.98	6.15786e-29	5407.98	3.03512e-35	5407.98	2.59658e-22	5407.98
9.25832e-21	5420.08	2.64662e-24	5420.08	1.47131e-39	5420.08	4.00448e-58	5420.08		2.6107e-22	5420.08	4.2408e-29	5420.08	5.0706e-35	5420.08	2.66846e-22	5420.08
8.83047e-21	5432.18	2.04198e-24	5432.18	7.7466e-40	5432.18	1.60644e-58	5432.18		2.20166e-22	5432.18	2.90607e-29	5432.18	8.42898e-35	5432.18	2.73402e-22	5432.18
8.38409e-21	5444.28	1.56794e-24	5444.28	4.05843e-40	5444.28	6.41235e-59	5444.28		1.8477e-22	5444.28	1.98153e-29	5444.28	1.3942e-34	5444.28	2.7925e-22	5444.28
7.92424e-21	5456.38	1.19817e-24	5456.38	2.11565e-40	5456.38	2.54687e-59	5456.38		1.54309e-22	5456.38	1.34442e-29	5456.38	2.29459e-34	5456.38	2.84318e-22	5456.38
7.45601e-21	5468.48	9.11212e-25	5468.48	1.09742e-40	5468.48	1.00654e-59	5468.48		1.28241e-22	5468.48	9.07623e-30	5468.48	3.75768e-34	5468.48	2.88543e-22	5468.48
6.9844e-21	5480.58	6.8965e-25	5480.58	5.66419e-41	5480.58	3.95814e-60	5480.58		1.06054e-22	5480.58	6.09696e-30	5480.58	6.12303e-34	5480.58	2.91871e-22	5480.58
6.51424e-21	5492.67	5.19449e-25	5492.67	2.909e-41	5492.67	1.54877e-60	5492.67		8.72751e-23	5492.67	4.07528e-30	5492.67	9.92765e-34	5492.67	2.94256e-22	5492.67
6.0501e-21	5504.77	3.89368e-25	5504.77	1.48658e-41	5504.77	6.03002e-61	5504.77		7.14682e-23	5504.77	2.71043e-30	5504.77	1.60162e-33	5504.77	2.95666e-22	5504.77
5.59627e-21	5516.87	2.90454e-25	5516.87	7.55916e-42	5516.87	2.33607e-61	5516.87		5.82357e-23	5516.87	1.79372e-30	5516.87	2.57101e-33	5516.87	2.96079e-22	5516.87
5.15667e-21	5528.97	2.15622e-25	5528.97	3.8247e-42	5528.97	9.00507e-62	5528.97		4.7219e-23	5528.97	1.18116e-30	5528.97	4.1066e-33	5528.97	2.95488e-22	5528.97
4.73482e-21	5541.07	1.59296e-25	5541.07	1.92557e-42	5541.07	3.45401e-62	5541.07		3.80972e-23	5541.07	7.7392e-31	5541.07	6.5267e-33	5541.07	2.93896e-22	5541.07
4.33384e-21	5553.17	1.17114e-25	5553.17	9.64625e-43	5553.17	1.31825e-62	5553.17		3.05856e-23	5553.17	5.04568e-31	5553.17	1.03214e-32	5553.17	2.9132e-22	5553.17
3.95641e-21	5565.26	8.56849e-26	5565.26	4.80835e-43	5565.26	5.00615e-63	5565.26		2.44334e-23	5565.26	3.27324e-31	5565.26	1.62411e-32	5565.26	2.87788e-22	5565.26
3.60474e-21	5577.36	6.23862e-26	5577.36	2.38491e-43	5577.36	1.89167e-63	5577.36		1.9422e-23	5577.36	2.11286e-31	5577.36	2.54288e-32	5577.36	2.83341e-22	5577.36
3.28064e-21	5589.46	4.52022e-26	5589.46	1.17703e-43	5589.46	7.11251e-64	5589.46		1.53619e-23	5589.46	1.35706e-31	5589.46	3.96158e-32	5589.46	2.78029e-22	5589.46
2.98549e-21	5601.56	3.25923e-26	5601.56	5.78013e-44	5601.56	2.66094e-64	5601.56		1.20903e-23	5601.56	8.67283e-32	5601.56	6.14108e-32	5601.56	2.7191e-22	5601.56
2.72028e-21	5613.66	2.33859e-26	5613.66	2.8244e-44	5613.66	9.90561e-65	5613.66		9.46821e-24	5613.66	5.51515e-32	5613.66	9.47227e-32	5613.66	2.65052e-22	5613.66
2.4856e-21	5625.76	1.66983e-26	5625.76	1.37326e-44	5625.76	3.66913e-65	5625.76		7.37796e-24	5625.76	3.4897e-32	5625.76	1.45377e-31	5625.76	2.57526e-22	5625.76
2.28174e-21	5637.85	1.18651e-26	5637.85	6.64378e-45	5637.85	1.35232e-65	5637.85		5.72061e-24	5637.85	2.19711e-32	5637.85	2.2201e-31	5637.85	2.4941e-22	5637.85
2.10865e-21	5649.95	8.38969e-27	5649.95	3.19827e-45	5649.95	4.95941e-66	5649.95		4.41352e-24	5649.95	1.37642e-32	5649.95	3.37351e-31	5649.95	2.40783e-22	5649.95
1.96602e-21	5662.05	5.90333e-27	5662.05	1.53198e-45	5662.05	1.80973e-66	5662.05		3.38816e-24	5662.05	8.57992e-33	5662.05	5.10065e-31	5662.05	2.31729e-22	5662.05
1.8533e-21	5674.15	4.13353e-27	5674.15	7.30172e-46	5674.15	6.57105e-67	5674.15		2.58808e-24	5674.15	5.32168e-33	5674.15	7.67366e-31	5674.15	2.22326e-22	5674.15
1.76971e-21	5686.25	2.88017e-27	5686.25	3.46286e-46	5686.25	2.37404e-67	5686.25		1.9671e-24	5686.25	3.28434e-33	5686.25	1.14872e-30	5686.25	2.12657e-22	5686.25
1.71429e-21	5698.35	1.99704e-27	5698.35	1.63411e-46	5698.35	8.53449e-68	5698.35		1.48768e-24	5698.35	2.01689e-33	5698.35	1.71103e-30	5698.35	2.02798e-22	5698.35
1.68593e-21	5710.44	1.37791e-27	5710.44	7.67297e-47	5710.44	3.05281e-68	5710.44		1.11951e-24	5710.44	1.23239e-33	5710.44	2.53593e-30	5710.44	1.92823e-22	5710.44
1.68338e-21	5722.54	9.46077e-28	5722.54	3.58494e-47	5722.54	1.08657e-68	5722.54		8.38266e-25	5722.54	7.49287e-34	5722.54	3.73982e-30	5722.54	1.82802e-22	5722.54
1.70525e-21	5734.64	6.46394e-28	5734.64	1.66662e-47	5734.64	3.84813e-69	5734.64		6.24551e-25	5734.64	4.53296e-34	5734.64	5.48781e-30	5734.64	1.72799e-22	5734.64
1.75004e-21	5746.74	4.39474e-28	5746.74	7.70951e-48	5746.74	1.35605e-69	5746.74		4.63008e-25	5746.74	2.72865e-34	5746.74	8.01275e-30	5746.74	1.62875e-22	5746.74
1.81616e-21	5758.84	2.97325e-28	5758.84	3.54856e-48	5758.84	4.75483e-70	5758.84		3.41541e-25	5758.84	1.63436e-34	5758.84	1.16413e-29	5758.84	1.53083e-22	5758.84
1.90191e-21	5770.94	2.00167e-28	5770.94	1.62523e-48	5770.94	1.65893e-70	5770.94		2.50686e-25	5770.94	9.74048e-35	5770.94	1.68288e-29	5770.94	1.43471e-22	5770.94
2.00553e-21	5783.04	1.34096e-28	5783.04	7.40647e-49	5783.04	5.75913e-71	5783.04		1.83084e-25	5783.04	5.77626e-35	5783.04	2.42071e-29	5783.04	1.34082e-22	5783.04
2.12515e-21	5795.13	8.93921e-29	5795.13	3.35849e-49	5795.13	1.98938e-71	5795.13		1.33047e-25	5795.13	3.40836e-35	5795.13	3.46472e-29	5795.13	1.24951e-22	5795.13
2.25882e-21	5807.23	5.92981e-29	5807.23	1.51534e-49	5807.23	6.83777e-72	5807.23		9.62036e-26	5807.23	2.00114e-35	5807.23	4.93436e-29	5807.23	1.16111e-22	5807.23
2.40453e-21	5819.33	3.91418e-29	5819.33	6.80322e-50	5819.33	2.33854e-72	5819.33		6.92167e-26	5819.33	1.16907e-35	5819.33	6.99248e-29	5819.33	1.07587e-22	5819.33
2.56018e-21	5831.43	2.57097e-29	5831.43	3.03915e-50	5831.43	7.95809e-73	5831.43		4.95523e-26	5831.43	6.79579e-36	5831.43	9.85982e-29	5831.43	9.94009e-23	5831.43
2.72363e-21	5843.53	1.68039e-29	5843.53	1.35091e-50	5843.53	2.69468e-73	5843.53		3.5298e-26	5843.53	3.93071e-36	5843.53	1.38339e-28	5843.53	9.15693e-23	5843.53
2.89268e-21	5855.63	1.09289e-29	5855.63	5.97494e-51	5855.63	9.079e-74	5855.63		2.50189e-26	5855.63	2.26222e-36	5855.63	1.93135e-28	5855.63	8.41049e-23	5855.63
3.06507e-21	5867.72	7.07291e-30	5867.72	2.62952e-51	5867.72	3.04371e-74	5867.72		1.7645e-26	5867.72	1.29548e-36	5867.72	2.68297e-28	5867.72	7.70167e-23	5867.72
3.23855e-21	5879.82	4.55483e-30	5879.82	1.15147e-51	5879.82	1.01532e-74	5879.82		1.23824e-26	5879.82	7.38177e-37	5879.82	3.70863e-28	5879.82	7.031e-23	5879.82
3.41084e-21	5891.92	2.91877e-30	5891.92	5.01726e-52	5891.92	3.37004e-75	5891.92		8.64614e-27	5891.92	4.18526e-37	5891.92	5.10097e-28	5891.92	6.39873e-23	5891.92
3.57969e-21	5904.02	1.86113e-30	5904.02	2.17527e-52	5904.02	1.11302e-75	5904.02		6.0072e-27	5904.02	2.36112e-37	5904.02	6.98128e-28	5904.02	5.80481e-23	5904.02
3.74288e-21	5916.12	1.18088e-30	5916.12	9.38414e-53	5916.12	3.65765e-76	5916.12		4.15293e-27	5916.12	1.3254e-37	5916.12	9.50741e-28	5916.12	5.24892e-23	5916.12
3.89826e-21	5928.22	7.45564e-31	5928.22	4.0282e-53	5928.22	1.19601e-76	5928.22		2.85674e-27	5928.22	7.40297e-38	5928.22	1.28836e-27	5928.22	4.73054e-23	5928.22
4.04377e-21	5940.31	4.68395e-31	5940.31	1.72053e-53	5940.31	3.89138e-77	5940.31		1.95532e-27	5940.31	4.11433e-38	5940.31	1.73723e-27	5940.31	4.24892e-23	5940.31
4.17747e-21	5952.41	2.92812e-31	5952.41	7.31216e-54	5952.41	1.25981e-77	5952.41		1.33168e-27	5952.41	2.27523e-38	5952.41	2.33093e-27	5952.41	3.80314e-23	5952.41
4.29758e-21	5964.51	1.82143e-31	5964.51	3.09218e-54	5964.51	4.05826e-78	5964.51		9.02427e-28	5964.51	1.25194e-38	5964.51	3.11209e-27	5964.51	3.39211e-23	5964.51
4.40246e-21	5976.61	1.12742e-31	5976.61	1.30112e-54	5976.61	1.30079e-78	5976.61		6.08497e-28	5976.61	6.8545e-39	5976.61	4.13458e-27	5976.61	3.01459e-23	5976.61
4.49071e-21	5988.71	6.94388e-32	5988.71	5.4476e-55	5988.71	4.14868e-79	5988.71		4.0826e-28	5988.71	3.73422e-39	5988.71	5.46597e-27	5988.71	2.66922e-23	5988.71
4.56111e-21	6000.81	4.25565e-32	6000.81	2.26948e-55	6000.81	1.31657e-79	6000.81		2.72551e-28	6000.81	2.02422e-39	6000.81	7.19057e-27	6000.81	2.35456e-23	6000.81
4.61272e-21	6012.9	2.59523e-32	6012.9	9.40768e-56	6012.9	4.15733e-80	6012.9		1.81047e-28	6012.9	1.09181e-39	6012.9	9.4129e-27	6012.9	2.06904e-23	6012.9
4.64482e-21	6025	1.57482e-32	6025	3.88036e-56	6025	1.30622e-80	6025		1.19665e-28	6025	5.85961e-40	6025	1.22617e-26	6025	1.81107e-23	6025
4.65697e-21	6037.1	9.50887e-33	6037.1	1.59256e-56	6037.1	4.08368e-81	6037.1		7.87006e-29	6037.1	3.12913e-40	6037.1	1.58947e-26	6037.1	1.57898e-23	6037.1
4.64899e-21	6049.2	5.71309e-33	6049.2	6.50359e-57	6049.2	1.27034e-81	6049.2		5.15015e-29	6049.2	1.66269e-40	6049.2	2.05036e-26	6049.2	1.37109e-23	6049.2
4.62098e-21	6061.3	3.41552e-33	6061.3	2.64268e-57	6061.3	3.93209e-82	6061.3		3.35347e-29	6061.3	8.79086e-41	6061.3	2.63203e-26	6061.3	1.18571e-23	6061.3
4.57329e-21	6073.4	2.03183e-33	6073.4	1.06849e-57	6073.4	1.21104e-82	6073.4		2.17271e-29	6073.4	4.62471e-41	6073.4	3.36233e-26	6073.4	1.02113e-23	6073.4
4.50654e-21	6085.5	1.2027e-33	6085.5	4.29862e-58	6085.5	3.71131e-83	6085.5		1.40069e-29	6085.5	2.42086e-41	6085.5	4.27451e-26	6085.5	8.75696e-24	6085.5
4.42158e-21	6097.59	7.08388e-34	6097.59	1.72076e-58	6097.59	1.1317e-83	6097.59		8.98489e-30	6097.59	1.26092e-41	6097.59	5.408e-26	6097.59	7.47775e-24	6097.59
4.31948e-21	6109.69	4.15171e-34	6109.69	6.85406e-59	6109.69	3.43372e-84	6109.69		5.73479e-30	6109.69	6.5349e-42	6109.69	6.80925e-26	6109.69	6.35787e-24	6109.69
4.2015e-21	6121.79	2.42116e-34	6121.79	2.71649e-59	6121.79	1.03665e-84	6121.79		3.64212e-30	6121.79	3.36994e-42	6121.79	8.53266e-26	6121.79	5.38212e-24	6121.79
4.06908e-21	6133.89	1.40495e-34	6133.89	1.07128e-59	6133.89	3.11413e-85	6133.89		2.30157e-30	6133.89	1.72917e-42	6133.89	1.06415e-25	6133.89	4.53603e-24	6133.89
3.92381e-21	6145.99	8.1122e-35	6145.99	4.20367e-60	6145.99	9.30832e-86	6145.99		1.4472e-30	6145.99	8.8285e-43	6145.99	1.3209e-25	6145.99	3.80594e-24	6145.99
3.76736e-21	6158.09	4.66076e-35	6158.09	1.6413e-60	6158.09	2.76847e-86	6158.09		9.05445e-31	6158.09	4.48506e-43	6158.09	1.6319e-25	6158.09	3.17902e-24	6158.09
3.6015e-21	6170.18	2.6645e-35	6170.18	6.37651e-61	6170.18	8.19297e-87	6170.18		5.63677e-31	6170.18	2.26716e-43	6170.18	2.00675e-25	6170.18	2.64334e-24	6170.18
3.42803e-21	6182.28	1.5157e-35	6182.28	2.46497e-61	6182.28	2.41255e-87	6182.28		3.49165e-31	6182.28	1.14032e-43	6182.28	2.45633e-25	6182.28	2.1879e-24	6182.28
3.24878e-21	6194.38	8.57926e-36	6194.38	9.48139e-62	6194.38	7.06878e-88	6194.38		2.1521e-31	6194.38	5.707e-44	6194.38	2.99288e-25	6194.38	1.8026e-24	6194.38
3.06555e-21	6206.48	4.83199e-36	6206.48	3.62883e-62	6206.48	2.06085e-88	6206.48		1.31986e-31	6206.48	2.84197e-44	6206.48	3.63016e-25	6206.48	1.47828e-24	6206.48
2.88009e-21	6218.58	2.70795e-36	6218.58	1.38196e-62	6218.58	5.97833e-89	6218.58		8.05428e-32	6218.58	1.4082e-44	6218.58	4.38347e-25	6218.58	1.20667e-24	6218.58
2.69408e-21	6230.68	1.51006e-36	6230.68	5.23668e-63	6230.68	1.72563e-89	6230.68		4.89055e-32	6230.68	6.9429e-45	6230.68	5.26977e-25	6230.68	9.80357e-25	6230.68
2.50911e-21	6242.77	8.37888e-37	6242.77	1.97447e-63	6242.77	4.95619e-90	6242.77		2.95475e-32	6242.77	3.40604e-45	6242.77	6.30778e-25	6242.77	7.9274e-25	6242.77
2.32664e-21	6254.87	4.62611e-37	6254.87	7.40761e-64	6254.87	1.41638e-90	6254.87		1.7763e-32	6254.87	1.66262e-45	6254.87	7.51802e-25	6254.87	6.37997e-25	6254.87
2.14801e-21	6266.97	2.54146e-37	6266.97	2.76528e-64	6266.97	4.02761e-91	6266.97		1.06254e-32	6266.97	8.07546e-46	6266.97	8.92293e-25	6266.97	5.11023e-25	6266.97
1.97441e-21	6279.07	1.38927e-37	6279.07	1.02715e-64	6279.07	1.13959e-91	6279.07		6.3242e-33	6279.07	3.90278e-46	6279.07	1.05469e-24	6279.07	4.07368e-25	6279.07
1.80687e-21	6291.17	7.55666e-38	6291.17	3.79631e-65	6291.17	3.20834e-92	6291.17		3.74541e-33	6291.17	1.87678e-46	6291.17	1.24166e-24	6291.17	3.23184e-25	6291.17
1.64628e-21	6303.27	4.08987e-38	6303.27	1.39612e-65	6303.27	8.98764e-93	6303.27		2.20712e-33	6303.27	8.98022e-47	6303.27	1.45606e-24	6303.27	2.55166e-25	6303.27
1.49335e-21	6315.36	2.20255e-38	6315.36	5.10877e-66	6315.36	2.50521e-93	6315.36		1.29415e-33	6315.36	4.27555e-47	6315.36	1.70101e-24	6315.36	2.00493e-25	6315.36
1.34863e-21	6327.46	1.18026e-38	6327.46	1.86013e-66	6327.46	6.94826e-94	6327.46		7.5505e-34	6327.46	2.02549e-47	6327.46	1.97988e-24	6327.46	1.56774e-25	6327.46
1.21255e-21	6339.56	6.29315e-39	6339.56	6.73913e-67	6339.56	1.91752e-94	6339.56		4.38328e-34	6339.56	9.54773e-48	6339.56	2.29631e-24	6339.56	1.21995e-25	6339.56
1.08535e-21	6351.66	3.33883e-39	6351.66	2.42939e-67	6351.66	5.26549e-95	6351.66		2.53196e-34	6351.66	4.4782e-48	6351.66	2.65425e-24	6351.66	9.44701e-26	6351.66
9.67169e-22	6363.76	1.76261e-39	6363.76	8.71413e-68	6363.76	1.4387e-95	6363.76		1.45528e-34	6363.76	2.08996e-48	6363.76	3.058e-24	6363.76	7.27998e-26	6363.76
8.58008e-22	6375.86	9.25879e-40	6375.86	3.11016e-68	6375.86	3.91141e-96	6375.86		8.32275e-35	6375.86	9.70525e-49	6375.86	3.51223e-24	6375.86	5.5827e-26	6375.86
7.57758e-22	6387.96	4.83936e-40	6387.96	1.10453e-68	6387.96	1.05811e-96	6387.96		4.7361e-35	6387.96	4.48443e-49	6387.96	4.02207e-24	6387.96	4.26023e-26	6387.96
6.66216e-22	6400.05	2.51685e-40	6400.05	3.90303e-69	6400.05	2.84813e-97	6400.05		2.68169e-35	6400.05	2.06177e-49	6400.05	4.59313e-24	6400.05	3.23514e-26	6400.05
5.83095e-22	6412.15	1.30246e-40	6412.15	1.37234e-69	6412.15	7.62819e-98	6412.15		1.51087e-35	6412.15	9.43206e-50	6412.15	5.23159e-24	6412.15	2.44467e-26	6412.15
5.0804e-22	6424.25	6.70664e-41	6424.25	4.80123e-70	6424.25	2.0329e-98	6424.25		8.46992e-36	6424.25	4.29344e-50	6424.25	5.94428e-24	6424.25	1.83828e-26	6424.25
4.40641e-22	6436.35	3.43622e-41	6436.35	1.67139e-70	6436.35	5.3907e-99	6436.35		4.72459e-36	6436.35	1.94463e-50	6436.35	6.73873e-24	6436.35	1.37551e-26	6436.35
3.80448e-22	6448.45	1.75183e-41	6448.45	5.78942e-71	6448.45	1.42235e-99	6448.45		2.62229e-36	6448.45	8.76394e-51	6448.45	7.62329e-24	6448.45	1.02418e-26	6448.45
3.26981e-22	6460.55	8.88668e-42	6460.55	1.99538e-71	6460.55	3.73423e-100	6460.55		1.44821e-36	6460.55	3.93003e-51	6460.55	8.60723e-24	6460.55	7.58835e-27	6460.55
2.79745e-22	6472.64	4.48561e-42	6472.64	6.84304e-72	6472.64	9.755e-101	6472.64		7.95817e-37	6472.64	1.75358e-51	6472.64	9.70075e-24	6472.64	5.59464e-27	6472.64
2.38236e-22	6484.74	2.25288e-42	6484.74	2.3351e-72	6484.74	2.53564e-101	6484.74		4.35139e-37	6484.74	7.78549e-52	6484.74	1.09151e-23	6484.74	4.1044e-27	6484.74
2.01954e-22	6496.84	1.12587e-42	6496.84	7.92858e-73	6496.84	6.55813e-102	6496.84		2.36742e-37	6496.84	3.43938e-52	6496.84	1.22628e-23	6496.84	2.99625e-27	6496.84
1.7041e-22	6508.94	5.59856e-43	6508.94	2.67866e-73	6508.94	1.68774e-102	6508.94		1.28161e-37	6508.94	1.51184e-52	6508.94	1.37573e-23	6508.94	2.17649e-27	6508.94
1.43128e-22	6521.04	2.77011e-43	6521.04	9.00479e-74	6521.04	4.32179e-103	6521.04		6.90348e-38	6521.04	6.6125e-53	6521.04	1.54133e-23	6521.04	1.5732e-27	6521.04
1.19657e-22	6533.14	1.36381e-43	6533.14	3.01205e-74	6533.14	1.10117e-103	6533.14		3.7001e-38	6533.14	2.87778e-53	6533.14	1.72468e-23	6533.14	1.1315e-27	6533.14
9.95712e-23	6545.23	6.68103e-44	6545.23	1.0025e-74	6545.23	2.79177e-104	6545.23		1.97329e-38	6545.23	1.24618e-53	6545.23	1.92748e-23	6545.23	8.09795e-28	6545.23
8.24711e-23	6557.33	3.25662e-44	6557.33	3.31999e-75	6557.33	7.04265e-105	6557.33		1.04713e-38	6557.33	5.36956e-54	6557.33	2.15153e-23	6557.33	5.76685e-28	6557.33
6.79889e-23	6569.43	1.57952e-44	6569.43	1.09402e-75	6569.43	1.76777e-105	6569.43		5.52898e-39	6569.43	2.30212e-54	6569.43	2.39872e-23	6569.43	4.08644e-28	6569.43
5.57877e-23	6581.53	7.62288e-45	6581.53	3.5871e-76	6581.53	4.41518e-106	6581.53		2.90483e-39	6581.53	9.82088e-55	6581.53	2.67103e-23	6581.53	2.88134e-28	6581.53
4.55615e-23	6593.63	3.66055e-45	6593.63	1.1703e-76	6593.63	1.09725e-106	6593.63		1.51855e-39	6593.63	4.16874e-55	6593.63	2.97046e-23	6593.63	2.02155e-28	6593.63
3.70349e-23	6605.73	1.74907e-45	6605.73	3.79911e-77	6605.73	2.71326e-107	6605.73		7.89895e-40	6605.73	1.76073e-55	6605.73	3.29903e-23	6605.73	1.41129e-28	6605.73
2.99623e-23	6617.82	8.31578e-46	6617.82	1.22716e-77	6617.82	6.67595e-108	6617.82		4.0883e-40	6617.82	7.39967e-56	6617.82	3.65877e-23	6617.82	9.80367e-29	6617.82
2.41258e-23	6629.92	3.93398e-46	6629.92	3.94413e-78	6629.92	1.63443e-108	6629.92		2.10547e-40	6629.92	3.09432e-56	6629.92	4.05164e-23	6629.92	6.77642e-29	6629.92
1.93344e-23	6642.02	1.85181e-46	6642.02	1.26135e-78	6642.02	3.98156e-109	6642.02		1.07891e-40	6642.02	1.28751e-56	6642.02	4.4795e-23	6642.02	4.66069e-29	6642.02
1.54211e-23	6654.12	8.67346e-47	6654.12	4.01376e-79	6654.12	9.651e-110	6654.12		5.50121e-41	6654.12	5.33049e-57	6654.12	4.9441e-23	6654.12	3.18962e-29	6654.12
1.22414e-23	6666.22	4.04225e-47	6666.22	1.27087e-79	6666.22	2.32769e-110	6666.22		2.79101e-41	6666.22	2.19592e-57	6666.22	5.44701e-23	6666.22	2.17203e-29	6666.22
9.67113e-24	6678.32	1.87451e-47	6678.32	4.0039e-80	6678.32	5.58611e-111	6678.32		1.40896e-41	6678.32	9.00119e-58	6678.32	5.98957e-23	6678.32	1.47173e-29	6678.32
7.60407e-24	6690.42	8.6494e-48	6690.42	1.25516e-80	6690.42	1.33391e-111	6690.42		7.07729e-42	6690.42	3.67126e-58	6690.42	6.5729e-23	6690.42	9.92268e-30	6690.42
5.95025e-24	6702.51	3.97116e-48	6702.51	3.91513e-81	6702.51	3.1694e-112	6702.51		3.53727e-42	6702.51	1.48992e-58	6702.51	7.19781e-23	6702.51	6.65681e-30	6702.51
4.63384e-24	6714.61	1.81419e-48	6714.61	1.21514e-81	6714.61	7.49308e-113	6714.61		1.75915e-42	6714.61	6.0165e-59	6714.61	7.86481e-23	6714.61	4.44365e-30	6714.61
3.59136e-24	6726.71	8.24674e-49	6726.71	3.75267e-82	6726.71	1.76269e-113	6726.71		8.70501e-43	6726.71	2.41745e-59	6726.71	8.57408e-23	6726.71	2.95154e-30	6726.71
2.77005e-24	6738.81	3.73005e-49	6738.81	1.15315e-82	6738.81	4.12596e-114	6738.81		4.28616e-43	6738.81	9.66502e-60	6738.81	9.32547e-23	6738.81	1.95071e-30	6738.81
2.12629e-24	6750.91	1.67873e-49	6750.91	3.52586e-83	6750.91	9.60963e-115	6750.91		2.09991e-43	6750.91	3.84486e-60	6750.91	1.01185e-22	6750.91	1.28284e-30	6750.91
1.62428e-24	6763.01	7.51762e-50	6763.01	1.0727e-83	6763.01	2.227e-115	6763.01		1.02368e-43	6763.01	1.52192e-60	6763.01	1.09523e-22	6763.01	8.39439e-31	6763.01
1.2348e-24	6775.1	3.34976e-50	6775.1	3.24729e-84	6775.1	5.13532e-116	6775.1		4.96548e-44	6775.1	5.99426e-61	6775.1	1.18257e-22	6775.1	5.46562e-31	6775.1
9.34184e-25	6787.2	1.48518e-50	6787.2	9.78133e-85	6787.2	1.17828e-116	6787.2		2.39657e-44	6787.2	2.34915e-61	6787.2	1.27373e-22	6787.2	3.54099e-31	6787.2
7.03334e-25	6799.3	6.55208e-51	6799.3	2.93162e-85	6799.3	2.69004e-117	6799.3		1.15094e-44	6799.3	9.16052e-62	6799.3	1.36854e-22	6799.3	2.28267e-31	6799.3
5.26965e-25	6811.4	2.87615e-51	6811.4	8.74279e-86	6811.4	6.11089e-118	6811.4		5.49981e-45	6811.4	3.55436e-62	6811.4	1.46681e-22	6811.4	1.46419e-31	6811.4
3.92908e-25	6823.5	1.25626e-51	6823.5	2.59433e-86	6823.5	1.38128e-118	6823.5		2.61502e-45	6823.5	1.37226e-62	6823.5	1.56833e-22	6823.5	9.34514e-32	6823.5
2.91532e-25	6835.6	5.45981e-52	6835.6	7.66008e-87	6835.6	3.10665e-119	6835.6		1.23719e-45	6835.6	5.27159e-63	6835.6	1.67288e-22	6835.6	5.93482e-32	6835.6
2.15262e-25	6847.69	2.36107e-52	6847.69	2.25047e-87	6847.69	6.95241e-120	6847.69		5.82408e-46	6847.69	2.01502e-63	6847.69	1.78021e-22	6847.69	3.75028e-32	6847.69
1.58171e-25	6859.79	1.01596e-52	6859.79	6.57881e-88	6859.79	1.54814e-120	6859.79		2.72805e-46	6859.79	7.66394e-64	6859.79	1.8901e-22	6859.79	2.35805e-32	6859.79
1.15656e-25	6871.89	4.34985e-53	6871.89	1.91361e-88	6871.89	3.4302e-121	6871.89		1.27148e-46	6871.89	2.90039e-64	6871.89	2.00228e-22	6871.89	1.47529e-32	6871.89
8.41561e-26	6883.99	1.85313e-53	6883.99	5.5385e-89	6883.99	7.56243e-122	6883.99		5.89658e-47	6883.99	1.09218e-64	6883.99	2.11651e-22	6883.99	9.18405e-33	6883.99
6.09366e-26	6896.09	7.85546e-54	6896.09	1.59501e-89	6896.09	1.65896e-122	6896.09		2.72097e-47	6896.09	4.09225e-65	6896.09	2.23253e-22	6896.09	5.68885e-33	6896.09
4.3908e-26	6908.19	3.31337e-54	6908.19	4.57054e-90	6908.19	3.62111e-123	6908.19		1.24933e-47	6908.19	1.52568e-65	6908.19	2.35008e-22	6908.19	3.5063e-33	6908.19
3.14833e-26	6920.28	1.3906e-54	6920.28	1.30318e-90	6920.28	7.86468e-124	6920.28		5.70777e-48	6920.28	5.65976e-66	6920.28	2.46887e-22	6920.28	2.15034e-33	6920.28
2.2464e-26	6932.38	5.80718e-55	6932.38	3.6972e-91	6932.38	1.69963e-124	6932.38		2.5947e-48	6932.38	2.08913e-66	6932.38	2.58862e-22	6932.38	1.31219e-33	6932.38
1.595e-26	6944.48	2.41303e-55	6944.48	1.0437e-91	6944.48	3.65475e-125	6944.48		1.17365e-48	6944.48	7.673e-67	6944.48	2.70901e-22	6944.48	7.96747e-34	6944.48
1.12694e-26	6956.58	9.97684e-56	6956.58	2.93164e-92	6956.58	7.81979e-126	6956.58		5.28235e-49	6956.58	2.80412e-67	6956.58	2.8297e-22	6956.58	4.81369e-34	6956.58
7.92331e-27	6968.68	4.10446e-56	6968.68	8.19366e-93	6968.68	1.66481e-126	6968.68		2.36565e-49	6968.68	1.01968e-67	6968.68	2.95031e-22	6968.68	2.8938e-34	6968.68
5.54338e-27	6980.78	1.68017e-56	6980.78	2.27865e-93	6980.78	3.5267e-127	6980.78		1.05421e-49	6980.78	3.68943e-68	6980.78	3.07042e-22	6980.78	1.73098e-34	6980.78
3.85926e-27	6992.88	6.84356e-57	6992.88	6.30537e-94	6992.88	7.43367e-128	6992.88		4.67572e-50	6992.88	1.32828e-68	6992.88	3.18955e-22	6992.88	1.03026e-34	6992.88
2.67358e-27	7004.97	2.7736e-57	7004.97	1.73611e-94	7004.97	1.55909e-128	7004.97		2.0662e-50	7004.97	4.7583e-69	7004.97	3.30718e-22	7004.97	6.1015e-35	7004.97
1.84307e-27	7017.07	1.11851e-57	7017.07	4.75635e-95	7017.07	3.25366e-129	7017.07		9.14672e-51	7017.07	1.69608e-69	7017.07	3.42271e-22	7017.07	3.5955e-35	7017.07
1.2643e-27	7029.17	4.48815e-58	7029.17	1.2966e-95	7029.17	6.75625e-130	7029.17		4.1678e-51	7029.17	6.01554e-70	7029.17	3.53548e-22	7029.17	2.10821e-35	7029.17
8.63e-28	7041.27	1.79196e-58	7041.27	3.51697e-96	7041.27	1.39596e-130	7041.27		2.19899e-51	7041.27	2.12293e-70	7041.27	3.64478e-22	7041.27	1.22999e-35	7041.27
5.86177e-28	7053.37	7.11905e-59	7053.37	9.49215e-97	7053.37	2.86992e-131	7053.37		1.81726e-51	7053.37	7.45466e-71	7053.37	3.74982e-22	7053.37	7.14041e-36	7053.37
3.96188e-28	7065.47	2.81416e-59	7065.47	2.54914e-97	7065.47	5.87086e-132	7065.47		2.70865e-51	7065.47	2.60467e-71	7065.47	3.84976e-22	7065.47	4.12455e-36	7065.47
2.66456e-28	7077.56	1.1069e-59	7077.56	6.81168e-98	7077.56	1.19499e-132	7077.56		5.42347e-51	7077.56	9.05548e-72	7077.56	3.94372e-22	7077.56	2.37063e-36	7077.56
1.78321e-28	7089.66	4.33212e-60	7089.66	1.81113e-98	7089.66	2.42026e-133	7089.66		1.16992e-50	7089.66	3.13258e-72	7089.66	4.0308e-22	7089.66	1.35576e-36	7089.66
1.1875e-28	7101.76	1.68704e-60	7101.76	4.79154e-99	7101.76	4.87744e-134	7101.76		2.553e-50	7101.76	1.07826e-72	7101.76	4.11005e-22	7101.76	7.71499e-37	7101.76
7.86884e-29	7113.86	6.53708e-61	7113.86	1.26135e-99	7113.86	9.78034e-135	7113.86		5.56148e-50	7113.86	3.69302e-73	7113.86	4.18055e-22	7113.86	4.36838e-37	7113.86
5.18847e-29	7125.96	2.52043e-61	7125.96	3.3039e-100	7125.96	1.95141e-135	7125.96		1.20624e-49	7125.96	1.25855e-73	7125.96	4.24139e-22	7125.96	2.46115e-37	7125.96
3.40421e-29	7138.06	9.66937e-62	7138.06	8.61094e-101	7138.06	3.87414e-136	7138.06		2.60355e-49	7138.06	4.26767e-74	7138.06	4.29171e-22	7138.06	1.37971e-37	7138.06
2.2225e-29	7150.15	3.69109e-62	7150.15	2.2331e-101	7150.15	7.65307e-137	7150.15		5.59164e-49	7150.15	1.43994e-74	7150.15	4.33072e-22	7150.15	7.69611e-38	7150.15
1.44382e-29	7162.25	1.40199e-62	7162.25	5.76233e-102	7162.25	1.50428e-137	7162.25		1.19494e-48	7162.25	4.83426e-75	7162.25	4.35771e-22	7162.25	4.27157e-38	7162.25
9.33321e-30	7174.35	5.29866e-63	7174.35	1.47952e-102	7174.35	2.94207e-138	7174.35		2.5409e-48	7174.35	1.61491e-75	7174.35	4.37208e-22	7174.35	2.35904e-38	7174.35
6.00337e-30	7186.45	1.9926e-63	7186.45	3.77986e-103	7186.45	5.72547e-139	7186.45		5.37603e-48	7186.45	5.36785e-76	7186.45	4.37337e-22	7186.45	1.29633e-38	7186.45
3.84242e-30	7198.55	7.45603e-64	7198.55	9.60866e-104	7198.55	1.10867e-139	7198.55		1.1318e-47	7198.55	1.77535e-76	7198.55	4.36125e-22	7198.55	7.08812e-39	7198.55
2.44713e-30	7210.65	2.77606e-64	7210.65	2.43043e-104	7210.65	2.13612e-140	7210.65		2.37086e-47	7210.65	5.84253e-77	7210.65	4.33556e-22	7210.65	3.85636e-39	7210.65
1.5508e-30	7222.74	1.02845e-64	7222.74	6.11697e-105	7222.74	4.09525e-141	7222.74		4.94172e-47	7222.74	1.91315e-77	7222.74	4.2963e-22	7222.74	2.08765e-39	7222.74
9.77904e-31	7234.84	3.79111e-65	7234.84	1.53187e-105	7234.84	7.81213e-142	7234.84		1.0249e-46	7234.84	6.23349e-78	7234.84	4.24365e-22	7234.84	1.12452e-39	7234.84
6.13592e-31	7246.94	1.39055e-65	7246.94	3.81716e-106	7246.94	1.48283e-142	7246.94		2.11504e-46	7246.94	2.0209e-78	7246.94	4.17795e-22	7246.94	6.02717e-40	7246.94
3.83095e-31	7259.04	5.075e-66	7259.04	9.46435e-107	7259.04	2.80055e-143	7259.04		4.34298e-46	7259.04	6.51917e-79	7259.04	4.09972e-22	7259.04	3.21433e-40	7259.04
2.37998e-31	7271.14	1.84298e-66	7271.14	2.33493e-107	7271.14	5.26296e-144	7271.14		8.87339e-46	7271.14	2.09253e-79	7271.14	4.00962e-22	7271.14	1.70569e-40	7271.14
1.47124e-31	7283.24	6.65943e-67	7283.24	5.73179e-108	7283.24	9.84123e-145	7283.24		1.80395e-45	7283.24	6.68319e-80	7283.24	3.90845e-22	7283.24	9.00623e-41	7283.24
9.04968e-32	7295.34	2.39434e-67	7295.34	1.40003e-108	7295.34	1.83105e-145	7295.34		3.64914e-45	7295.34	2.12387e-80	7295.34	3.79717e-22	7295.34	4.73171e-41	7295.34
5.5389e-32	7307.43	8.5658e-68	7307.43	3.40267e-109	7307.43	3.38989e-146	7307.43		7.34497e-45	7307.43	6.71592e-81	7307.43	3.6768e-22	7307.43	2.47358e-41	7307.43
3.3733e-32	7319.53	3.04918e-68	7319.53	8.22875e-110	7319.53	6.24456e-147	7319.53		1.47103e-44	7319.53	2.11308e-81	7319.53	3.54848e-22	7319.53	1.28667e-41	7319.53
2.04421e-32	7331.63	1.08002e-68	7331.63	1.98007e-110	7331.63	1.14459e-147	7331.63		2.93148e-44	7331.63	6.61542e-82	7331.63	3.41339e-22	7331.63	6.65946e-42	7331.63
1.23264e-32	7343.73	3.80636e-69	7343.73	4.74089e-111	7343.73	2.08753e-148	7343.73		5.81278e-44	7343.73	2.06078e-82	7343.73	3.27275e-22	7343.73	3.42961e-42	7343.73
7.39579e-33	7355.83	1.33482e-69	7355.83	1.12946e-111	7355.83	3.78833e-149	7355.83		1.14687e-43	7355.83	6.38763e-83	7355.83	3.1278e-22	7355.83	1.75745e-42	7355.83
4.41542e-33	7367.93	4.65767e-70	7367.93	2.67741e-112	7367.93	6.84062e-150	7367.93		2.25152e-43	7367.93	1.97006e-83	7367.93	2.97976e-22	7367.93	8.96094e-43	7367.93
2.623e-33	7380.02	1.61714e-70	7380.02	6.31528e-113	7380.02	1.22907e-150	7380.02		4.39817e-43	7380.02	6.04579e-84	7380.02	2.82983e-22	7380.02	4.54629e-43	7380.02
1.55047e-33	7392.12	5.58673e-71	7392.12	1.48218e-113	7392.12	2.19729e-151	7392.12		8.54868e-43	7392.12	1.84611e-84	7392.12	2.67914e-22	7392.12	2.29506e-43	7392.12
9.11938e-34	7404.22	1.92044e-71	7404.22	3.46134e-114	7404.22	3.90871e-152	7404.22		1.65333e-42	7404.22	5.60913e-85	7404.22	2.52877e-22	7404.22	1.15282e-43	7404.22
5.3371e-34	7416.32	6.56866e-72	7416.32	8.04302e-115	7416.32	6.91848e-153	7416.32		3.18165e-42	7416.32	1.69577e-85	7416.32	2.37971e-22	7416.32	5.76187e-44	7416.32
3.10801e-34	7428.42	2.23556e-72	7428.42	1.85963e-115	7428.42	1.21849e-153	7428.42		6.09225e-42	7428.42	5.10116e-86	7428.42	2.23286e-22	7428.42	2.86548e-44	7428.42
1.80093e-34	7440.52	7.57054e-73	7440.52	4.27825e-116	7440.52	2.13533e-154	7440.52		1.16074e-41	7440.52	1.52688e-86	7440.52	2.08904e-22	7440.52	1.41796e-44	7440.52
1.03836e-34	7452.61	2.55095e-73	7452.61	9.79352e-117	7452.61	3.7234e-155	7452.61		2.20052e-41	7452.61	4.5475e-87	7452.61	1.94895e-22	7452.61	6.98172e-45	7452.61
5.95713e-35	7464.71	8.55279e-74	7464.71	2.23071e-117	7464.71	6.46023e-156	7464.71		4.15097e-41	7464.71	1.34764e-87	7464.71	1.81317e-22	7464.71	3.42054e-45	7464.71
3.40065e-35	7476.81	2.8533e-74	7476.81	5.05571e-118	7476.81	1.11529e-156	7476.81		7.79121e-41	7476.81	3.97381e-88	7476.81	1.68223e-22	7476.81	1.66747e-45	7476.81
1.93162e-35	7488.91	9.47151e-75	7488.91	1.14012e-118	7488.91	1.91585e-157	7488.91		1.4551e-40	7488.91	1.16593e-88	7488.91	1.55651e-22	7488.91	8.08826e-46	7488.91
1.09174e-35	7501.01	3.12841e-75	7501.01	2.55832e-119	7501.01	3.27468e-158	7501.01		2.70405e-40	7501.01	3.40386e-89	7501.01	1.43632e-22	7501.01	3.90377e-46	7501.01
6.13977e-36	7513.11	1.02816e-75	7513.11	5.71203e-120	7513.11	5.56939e-159	7513.11		4.99998e-40	7513.11	9.88787e-90	7513.11	1.32188e-22	7513.11	1.87476e-46	7513.11
3.43574e-36	7525.2	3.36226e-76	7525.2	1.26899e-120	7525.2	9.42494e-160	7525.2		9.19929e-40	7525.2	2.85803e-90	7525.2	1.21335e-22	7525.2	8.95862e-47	7525.2
1.91305e-36	7537.3	1.09404e-76	7537.3	2.80517e-121	7537.3	1.58702e-160	7537.3		1.68412e-39	7537.3	8.21982e-91	7537.3	1.11078e-22	7537.3	4.2596e-47	7537.3
1.0599e-36	7549.4	3.54217e-77	7549.4	6.17011e-122	7549.4	2.659e-161	7549.4		3.06778e-39	7549.4	2.35229e-91	7549.4	1.0142e-22	7549.4	2.01525e-47	7549.4
5.84306e-37	7561.5	1.14113e-77	7561.5	1.35039e-122	7561.5	4.4329e-162	7561.5		5.56043e-39	7561.5	6.69812e-92	7561.5	9.23549e-23	7561.5	9.48682e-48	7561.5
3.20516e-37	7573.6	3.65795e-78	7573.6	2.94075e-123	7573.6	7.35343e-163	7573.6		1.00283e-38	7573.6	1.89778e-92	7573.6	8.38748e-23	7573.6	4.44371e-48	7573.6
1.74943e-37	7585.7	1.16673e-78	7585.7	6.37219e-124	7585.7	1.21374e-163	7585.7		1.79959e-38	7585.7	5.35024e-93	7585.7	7.59668e-23	7585.7	2.07111e-48	7585.7
9.50115e-38	7597.8	3.70285e-79	7597.8	1.37389e-124	7597.8	1.99338e-164	7597.8		3.21334e-38	7597.8	1.50083e-93	7597.8	6.8615e-23	7597.8	9.60491e-49	7597.8
5.13442e-38	7609.89	1.16932e-79	7609.89	2.94747e-125	7609.89	3.25755e-165	7609.89		5.70915e-38	7609.89	4.18913e-94	7609.89	6.18011e-23	7609.89	4.43217e-49	7609.89
2.76084e-38	7621.99	3.67422e-80	7621.99	6.29184e-126	7621.99	5.29691e-166	7621.99		1.0093e-37	7621.99	1.16345e-94	7621.99	5.5505e-23	7621.99	2.03503e-49	7621.99
1.47715e-38	7634.09	1.14876e-80	7634.09	1.33641e-126	7634.09	8.57013e-167	7634.09		1.77541e-37	7634.09	3.21518e-95	7634.09	4.97047e-23	7634.09	9.29735e-50	7634.09
7.86401e-39	7646.19	3.57376e-81	7646.19	2.82445e-127	7646.19	1.3797e-167	7646.19		3.1075e-37	7646.19	8.84087e-96	7646.19	4.43777e-23	7646.19	4.22649e-50	7646.19
4.16579e-39	7658.29	1.10625e-81	7658.29	5.93964e-128	7658.29	2.21012e-168	7658.29		5.41198e-37	7658.29	2.4189e-96	7658.29	3.95003e-23	7658.29	1.91176e-50	7658.29
2.19576e-39	7670.39	3.40734e-82	7670.39	1.24285e-128	7670.39	3.52272e-169	7670.39		9.37852e-37	7670.39	6.58524e-97	7670.39	3.50486e-23	7670.39	8.60436e-51	7670.39
1.15161e-39	7682.48	1.04426e-82	7682.48	2.58769e-129	7682.48	5.58692e-170	7682.48		1.61713e-36	7682.48	1.78385e-97	7682.48	3.09986e-23	7682.48	3.85334e-51	7682.48
6.00984e-40	7694.58	3.18446e-83	7694.58	5.36088e-130	7694.58	8.81659e-171	7694.58		2.77452e-36	7694.58	4.80816e-98	7694.58	2.7326e-23	7694.58	1.71707e-51	7694.58
3.12071e-40	7706.68	9.66263e-84	7706.68	1.10508e-130	7706.68	1.3844e-171	7706.68		4.73657e-36	7706.68	1.28953e-98	7706.68	2.40071e-23	7706.68	7.61327e-52	7706.68
1.61242e-40	7718.78	2.91734e-84	7718.78	2.26664e-131	7718.78	2.16299e-172	7718.78		8.04587e-36	7718.78	3.44125e-99	7718.78	2.10181e-23	7718.78	3.35882e-52	7718.78
8.28963e-41	7730.88	8.76418e-85	7730.88	4.626e-132	7730.88	3.36263e-173	7730.88		1.35992e-35	7730.88	9.13764e-100	7730.88	1.83358e-23	7730.88	1.47447e-52	7730.88
4.2406e-41	7742.98	2.6198e-85	7742.98	9.39421e-133	7742.98	5.20161e-174	7742.98		2.28712e-35	7742.98	2.41426e-100	7742.98	1.59377e-23	7742.98	6.44046e-53	7742.98
2.1585e-41	7755.07	7.79217e-86	7755.07	1.89822e-133	7755.07	8.00623e-175	7755.07		3.82733e-35	7755.07	6.34698e-101	7755.07	1.38017e-23	7755.07	2.79918e-53	7755.07
1.09323e-41	7767.17	2.30611e-86	7767.17	3.81652e-134	7767.17	1.22617e-175	7767.17		6.37289e-35	7767.17	1.66028e-101	7767.17	1.19066e-23	7767.17	1.21053e-53	7767.17
5.50941e-42	7779.27	6.79103e-87	7779.27	7.6352e-135	7779.27	1.86856e-176	7779.27		1.05587e-34	7779.27	4.32146e-102	7779.27	1.02319e-23	7779.27	5.20902e-54	7779.27
2.76269e-42	7791.37	1.98986e-87	7791.37	1.51987e-135	7791.37	2.83332e-177	7791.37		1.74067e-34	7791.37	1.11921e-102	7791.37	8.75809e-24	7791.37	2.23032e-54	7791.37
1.37845e-42	7803.47	5.80154e-88	7803.47	3.01039e-136	7803.47	4.27482e-178	7803.47		2.85532e-34	7803.47	2.88419e-103	7803.47	7.4664e-24	7803.47	9.50193e-55	7803.47
6.84361e-43	7815.57	1.68305e-88	7815.57	5.93299e-137	7815.57	6.41758e-179	7815.57		4.66043e-34	7815.57	7.39553e-104	7815.57	6.3392e-24	7815.57	4.02799e-55	7815.57
3.38075e-43	7827.66	4.85826e-89	7827.66	1.16347e-137	7827.66	9.58644e-180	7827.66		7.56887e-34	7827.66	1.8869e-104	7827.66	5.35983e-24	7827.66	1.69902e-55	7827.66
1.66178e-43	7839.76	1.3954e-89	7839.76	2.27024e-138	7839.76	1.42487e-180	7839.76		1.22312e-33	7839.76	4.79026e-105	7839.76	4.51266e-24	7839.76	7.13082e-56	7839.76
8.12769e-44	7851.86	3.98795e-90	7851.86	4.40779e-139	7851.86	2.10731e-181	7851.86		1.96671e-33	7851.86	1.21005e-105	7851.86	3.78318e-24	7851.86	2.97793e-56	7851.86
3.95544e-44	7863.96	1.13405e-90	7863.96	8.51533e-140	7863.96	3.10107e-182	7863.96		3.14663e-33	7863.96	3.04143e-106	7863.96	3.15789e-24	7863.96	1.23743e-56	7863.96
1.91538e-44	7876.06	3.20884e-91	7876.06	1.63687e-140	7876.06	4.54076e-183	7876.06		5.00937e-33	7876.06	7.60653e-107	7876.06	2.62442e-24	7876.06	5.11636e-57	7876.06
9.22889e-45	7888.16	9.03434e-92	7888.16	3.13084e-141	7888.16	6.61574e-184	7888.16		7.93514e-33	7888.16	1.8929e-107	7888.16	2.17142e-24	7888.16	2.10491e-57	7888.16
4.42463e-45	7900.26	2.53091e-92	7900.26	5.95853e-142	7900.26	9.59092e-185	7900.26		1.25072e-32	7900.26	4.68707e-108	7900.26	1.78859e-24	7900.26	8.61664e-58	7900.26
2.11075e-45	7912.35	7.0549e-93	7912.35	1.12837e-142	7912.35	1.38349e-185	7912.35		1.96154e-32	7912.35	1.1548e-108	7912.35	1.46661e-24	7912.35	3.50974e-58	7912.35
1.00191e-45	7924.45	1.95676e-93	7924.45	2.12615e-143	7924.45	1.98574e-186	7924.45		3.06105e-32	7924.45	2.83105e-109	7924.45	1.19712e-24	7924.45	1.42248e-58	7924.45
4.73214e-46	7936.55	5.40027e-94	7936.55	3.98631e-144	7936.55	2.83597e-187	7936.55		4.75309e-32	7936.55	6.90587e-110	7936.55	9.72672e-25	7936.55	5.73651e-59	7936.55
2.22391e-46	7948.65	1.48295e-94	7948.65	7.43669e-145	7948.65	4.03008e-188	7948.65		7.34373e-32	7948.65	1.67619e-110	7948.65	7.86658e-25	7948.65	2.30188e-59	7948.65
1.03994e-46	7960.75	4.05201e-95	7960.75	1.38045e-145	7960.75	5.69848e-189	7960.75		1.12899e-31	7960.75	4.04818e-111	7960.75	6.33261e-25	7960.75	9.19074e-60	7960.75
4.83878e-47	7972.85	1.10166e-95	7972.85	2.54974e-146	7972.85	8.01745e-190	7972.85		1.72703e-31	7972.85	9.72811e-112	7972.85	5.07393e-25	7972.85	3.65133e-60	7972.85
2.24024e-47	7984.94	2.98028e-96	7984.94	4.686e-147	7984.94	1.1224e-190	7984.94		2.62872e-31	7984.94	2.32611e-112	7984.94	4.04632e-25	7984.94	1.44339e-60	7984.94
1.03202e-47	7997.04	8.02229e-97	7997.04	8.56922e-148	7997.04	1.56347e-191	7997.04		3.98129e-31	7997.04	5.53433e-113	7997.04	3.21159e-25	7997.04	5.6774e-61	7997.04
4.73055e-48	8009.14	2.14868e-97	8009.14	1.55924e-148	8009.14	2.16703e-192	8009.14		5.99983e-31	8009.14	1.31018e-113	8009.14	2.53695e-25	8009.14	2.22202e-61	8009.14
2.1576e-48	8021.24	5.72637e-98	8021.24	2.82304e-149	8021.24	2.98863e-193	8021.24		8.99682e-31	8021.24	3.08625e-114	8021.24	1.99449e-25	8021.24	8.65322e-62	8021.24
9.79177e-49	8033.34	1.51851e-98	8033.34	5.08575e-150	8033.34	4.10121e-194	8033.34		1.34238e-30	8033.34	7.23375e-115	8033.34	1.56051e-25	8033.34	3.35306e-62	8033.34
4.42166e-49	8045.44	4.00674e-99	8045.44	9.11642e-151	8045.44	5.59997e-195	8045.44		1.99296e-30	8045.44	1.68705e-115	8045.44	1.2151e-25	8045.44	1.29282e-62	8045.44
1.98674e-49	8057.53	1.05195e-99	8057.53	1.62602e-151	8057.53	7.60836e-196	8057.53		2.94413e-30	8057.53	3.91495e-116	8057.53	9.41587e-26	8057.53	4.95981e-63	8057.53
8.88242e-50	8069.63	2.7481e-100	8069.63	2.88577e-152	8069.63	1.02856e-196	8069.63		4.32768e-30	8069.63	9.03974e-117	8069.63	7.26115e-26	8069.63	1.89333e-63	8069.63
3.95143e-50	8081.73	7.14336e-101	8081.73	5.09599e-153	8081.73	1.38357e-197	8081.73		6.3298e-30	8081.73	2.07691e-117	8081.73	5.57239e-26	8081.73	7.19151e-64	8081.73
1.74908e-50	8093.83	1.84759e-101	8093.83	8.95424e-154	8093.83	1.85184e-198	8093.83		9.21222e-30	8093.83	4.74803e-118	8093.83	4.25563e-26	8093.83	2.71798e-64	8093.83
7.70368e-51	8105.93	4.75488e-102	8105.93	1.56553e-154	8105.93	2.46626e-199	8105.93		1.33407e-29	8105.93	1.08004e-118	8105.93	3.23421e-26	8105.93	1.02213e-64	8105.93
3.37613e-51	8118.03	1.21761e-102	8118.03	2.72349e-155	8118.03	3.2682e-200	8118.03		1.92235e-29	8118.03	2.44456e-119	8118.03	2.44595e-26	8118.03	3.82469e-65	8118.03
1.47222e-51	8130.12	3.10247e-103	8130.12	4.71437e-156	8130.12	4.30933e-201	8130.12		2.75631e-29	8130.12	5.50547e-120	8130.12	1.84078e-26	8130.12	1.42403e-65	8130.12
6.38793e-52	8142.22	7.86575e-104	8142.22	8.11997e-157	8142.22	5.65384e-202	8142.22		3.93247e-29	8142.22	1.23373e-120	8142.22	1.37856e-26	8142.22	5.27566e-66	8142.22
2.75791e-52	8154.32	1.98429e-104	8154.32	1.39161e-157	8154.32	7.3809e-203	8154.32		5.58274e-29	8154.32	2.75092e-121	8154.32	1.02734e-26	8154.32	1.94476e-66	8154.32
1.18477e-52	8166.42	4.98085e-105	8166.42	2.37308e-158	8166.42	9.58757e-204	8166.42		7.88632e-29	8166.42	6.10335e-122	8166.42	7.61844e-27	8166.42	7.13325e-67	8166.42
5.06428e-53	8178.52	1.24404e-105	8178.52	4.02662e-159	8178.52	1.2392e-204	8178.52		1.10853e-28	8178.52	1.34739e-122	8178.52	5.62185e-27	8178.52	2.6034e-67	8178.52
2.15395e-53	8190.62	3.0917e-106	8190.62	6.79832e-160	8190.62	1.59369e-205	8190.62		1.55049e-28	8190.62	2.9597e-123	8190.62	4.12809e-27	8190.62	9.45427e-68	8190.62
9.11562e-54	8202.72	7.64527e-107	8202.72	1.14208e-160	8202.72	2.03939e-206	8202.72		2.15795e-28	8202.72	6.46898e-124	8202.72	3.01631e-27	8202.72	3.41623e-68	8202.72
3.83857e-54	8214.81	1.88114e-107	8214.81	1.90906e-161	8214.81	2.59675e-207	8214.81		2.98859e-28	8214.81	1.40688e-124	8214.81	2.19309e-27	8214.81	1.22829e-68	8214.81
1.60837e-54	8226.91	4.60556e-108	8226.91	3.17526e-162	8226.91	3.28997e-208	8226.91		4.11857e-28	8226.91	3.04446e-125	8226.91	1.58667e-27	8226.91	4.39424e-69	8226.91
6.70556e-55	8239.01	1.12196e-108	8239.01	5.25497e-163	8239.01	4.1475e-209	8239.01		5.64785e-28	8239.01	6.55536e-126	8239.01	1.14227e-27	8239.01	1.56423e-69	8239.01
2.78174e-55	8251.11	2.71958e-109	8251.11	8.65354e-164	8251.11	5.20252e-210	8251.11		7.70693e-28	8251.11	1.40448e-126	8251.11	8.18273e-28	8251.11	5.54053e-70	8251.11
1.14824e-55	8263.21	6.55934e-110	8263.21	1.41791e-164	8263.21	6.49342e-211	8263.21		1.04651e-27	8263.21	2.9941e-127	8263.21	5.83277e-28	8263.21	1.95269e-70	8263.21
4.71605e-56	8275.31	1.57417e-110	8275.31	2.31174e-165	8275.31	8.06428e-212	8275.31		1.41408e-27	8275.31	6.35112e-128	8275.31	4.13711e-28	8275.31	6.84776e-71	8275.31
1.92734e-56	8287.4	3.75903e-111	8287.4	3.75025e-166	8287.4	9.9653e-213	8287.4		1.90141e-27	8287.4	1.3405e-128	8287.4	2.91988e-28	8287.4	2.38944e-71	8287.4
7.83738e-57	8299.5	8.93165e-112	8299.5	6.0536e-167	8299.5	1.22532e-213	8299.5		2.54422e-27	8299.5	2.81524e-129	8299.5	2.05057e-28	8299.5	8.29614e-72	8299.5
3.17115e-57	8311.6	2.11164e-112	8311.6	9.72301e-168	8311.6	1.49913e-214	8311.6		3.38779e-27	8311.6	5.88298e-130	8311.6	1.43294e-28	8311.6	2.86608e-72	8311.6
1.27672e-57	8323.7	4.96755e-113	8323.7	1.55389e-168	8323.7	1.82499e-215	8323.7		4.48918e-27	8323.7	1.22324e-130	8323.7	9.96373e-29	8323.7	9.85221e-73	8323.7
5.11452e-58	8335.8	1.16278e-113	8335.8	2.47099e-169	8335.8	2.21063e-216	8335.8		5.91988e-27	8335.8	2.5308e-131	8335.8	6.89377e-29	8335.8	3.36986e-73	8335.8
2.03868e-58	8347.9	2.70822e-114	8347.9	3.90981e-170	8347.9	2.66442e-217	8347.9		7.76893e-27	8347.9	5.21e-132	8347.9	4.74605e-29	8347.9	1.14689e-73	8347.9
8.08583e-59	8359.99	6.27628e-115	8359.99	6.15563e-171	8359.99	3.19539e-218	8359.99		1.01466e-26	8359.99	1.06721e-132	8359.99	3.25122e-29	8359.99	3.88387e-74	8359.99
3.19105e-59	8372.09	1.44729e-115	8372.09	9.64322e-172	8372.09	3.81309e-219	8372.09		1.31887e-26	8372.09	2.17518e-133	8372.09	2.21615e-29	8372.09	1.3087e-74	8372.09
1.25307e-59	8384.19	3.32077e-116	8384.19	1.50316e-172	8384.19	4.52754e-220	8384.19		1.70614e-26	8384.19	4.41135e-134	8384.19	1.50311e-29	8384.19	4.38782e-75	8384.19
4.89608e-60	8396.29	7.58152e-117	8396.29	2.33141e-173	8396.29	5.3491e-221	8396.29		2.19669e-26	8396.29	8.90187e-135	8396.29	1.01443e-29	8396.29	1.46383e-75	8396.29
1.90351e-60	8408.39	1.72229e-117	8408.39	3.59804e-174	8408.39	6.28827e-222	8408.39		2.81502e-26	8408.39	1.78741e-135	8408.39	6.81218e-30	8408.39	4.85918e-76	8408.39
7.36368e-61	8420.49	3.89303e-118	8420.49	5.52517e-175	8420.49	7.35554e-223	8420.49		3.59057e-26	8420.49	3.57107e-136	8420.49	4.55186e-30	8420.49	1.60498e-76	8420.49
2.83444e-61	8432.58	8.75594e-119	8432.58	8.44225e-176	8432.58	8.56112e-224	8432.58		4.5586e-26	8432.58	7.09915e-137	8432.58	3.02642e-30	8432.58	5.27482e-77	8432.58
1.0856e-61	8444.68	1.95952e-119	8444.68	1.28352e-176	8444.68	9.91468e-225	8444.68		5.7611e-26	8444.68	1.40426e-137	8444.68	2.00218e-30	8444.68	1.72496e-77	8444.68
4.13722e-62	8456.78	4.36345e-120	8456.78	1.94169e-177	8456.78	1.14251e-225	8456.78		7.24775e-26	8456.78	2.76388e-138	8456.78	1.318e-30	8456.78	5.61283e-78	8456.78
1.56884e-62	8468.88	9.66814e-121	8468.88	2.92274e-178	8468.88	1.31001e-226	8468.88		9.07712e-26	8468.88	5.41283e-139	8468.88	8.633e-31	8468.88	1.81727e-78	8468.88
5.91945e-63	8480.98	2.13151e-121	8480.98	4.37757e-179	8480.98	1.49458e-227	8480.98		1.13178e-25	8480.98	1.05478e-139	8480.98	5.62657e-31	8480.98	5.85446e-79	8480.98
2.22237e-63	8493.08	4.67591e-122	8493.08	6.52392e-180	8493.08	1.69667e-228	8493.08		1.405e-25	8493.08	2.04518e-140	8493.08	3.64889e-31	8493.08	1.87667e-79	8493.08
8.30204e-64	8505.18	1.02065e-122	8505.18	9.67424e-181	8505.18	1.91651e-229	8505.18		1.73667e-25	8505.18	3.9458e-141	8505.18	2.35457e-31	8505.18	5.98581e-80	8505.18
3.08592e-64	8517.27	2.21676e-123	8517.27	1.42744e-181	8517.27	2.15404e-230	8517.27		2.13754e-25	8517.27	7.57479e-142	8517.27	1.51181e-31	8517.27	1.89972e-80	8517.27
1.14135e-64	8529.37	4.79065e-124	8529.37	2.09571e-182	8529.37	2.40897e-231	8529.37		2.62004e-25	8529.37	1.4469e-142	8529.37	9.65869e-32	8529.37	5.99913e-81	8529.37
4.20034e-65	8541.47	1.03016e-124	8541.47	3.06151e-183	8541.47	2.68065e-232	8541.47		3.19839e-25	8541.47	2.75004e-143	8541.47	6.14006e-32	8541.47	1.88504e-81	8541.47
1.53809e-65	8553.57	2.20416e-125	8553.57	4.45014e-184	8553.57	2.96812e-233	8553.57		3.88893e-25	8553.57	5.20083e-144	8553.57	3.88384e-32	8553.57	5.89365e-82	8553.57
5.6042e-66	8565.67	4.69264e-126	8565.67	6.43643e-185	8565.67	3.27006e-234	8565.67		4.71029e-25	8565.67	9.78676e-145	8565.67	2.44447e-32	8565.67	1.8335e-82	8565.67
2.03178e-66	8577.77	9.94083e-127	8577.77	9.26293e-186	8577.77	3.58478e-235	8577.77		5.6837e-25	8577.77	1.83247e-145	8577.77	1.53088e-32	8577.77	5.67559e-83	8577.77
7.32948e-67	8589.86	2.09537e-127	8589.86	1.32643e-186	8589.86	3.91023e-236	8589.86		6.83334e-25	8589.86	3.41404e-146	8589.86	9.53961e-33	8589.86	1.74813e-83	8589.86
2.63089e-67	8601.96	4.39473e-128	8601.96	1.88996e-187	8601.96	4.24399e-237	8601.96		8.18668e-25	8601.96	6.32896e-147	8601.96	5.91499e-33	8601.96	5.35757e-84	8601.96
9.39645e-68	8614.06	9.17141e-129	8614.06	2.6795e-188	8614.06	4.58331e-238	8614.06		9.77493e-25	8614.06	1.16742e-147	8614.06	3.64932e-33	8614.06	1.63379e-84	8614.06
3.33932e-68	8626.16	1.90446e-129	8626.16	3.77997e-189	8626.16	4.92512e-239	8626.16		1.16335e-24	8626.16	2.14268e-148	8626.16	2.24028e-33	8626.16	4.95741e-85	8626.16
1.18082e-68	8638.26	3.93497e-130	8638.26	5.30584e-190	8638.26	5.26607e-240	8638.26		1.38027e-24	8638.26	3.91308e-149	8638.26	1.36844e-33	8638.26	1.49674e-85	8638.26
4.15474e-69	8650.36	8.08988e-131	8650.36	7.41059e-191	8650.36	5.60259e-241	8650.36		1.63281e-24	8650.36	7.1107e-150	8650.36	8.31732e-34	8650.36	4.49648e-86	8650.36
1.45457e-69	8662.45	1.65492e-131	8662.45	1.02988e-191	8662.45	5.93094e-242	8662.45		1.92617e-24	8662.45	1.2857e-150	8662.45	5.03007e-34	8662.45	1.34409e-86	8662.45
5.06711e-70	8674.55	3.36855e-132	8674.55	1.42413e-192	8674.55	6.24729e-243	8674.55		2.26625e-24	8674.55	2.31312e-151	8674.55	3.02689e-34	8674.55	3.99779e-87	8674.55
1.75638e-70	8686.65	6.82248e-133	8686.65	1.9595e-193	8686.65	6.54774e-244	8686.65		2.65975e-24	8686.65	4.14086e-152	8686.65	1.8124e-34	8686.65	1.18316e-87	8686.65
6.05769e-71	8698.75	1.37491e-133	8698.75	2.68271e-194	8698.75	6.82849e-245	8698.75		3.11429e-24	8698.75	7.37589e-153	8698.75	1.0798e-34	8698.75	3.48416e-88	8698.75
2.07888e-71	8710.85	2.75701e-134	8710.85	3.65457e-195	8710.85	7.08582e-246	8710.85		3.63854e-24	8710.85	1.30729e-153	8710.85	6.40128e-35	8710.85	1.02091e-88	8710.85
7.0988e-72	8722.95	5.50092e-135	8722.95	4.95371e-196	8722.95	7.31624e-247	8722.95		4.24233e-24	8722.95	2.30548e-154	8722.95	3.77592e-35	8722.95	2.97651e-89	8722.95
2.41197e-72	8735.04	1.09211e-135	8735.04	6.68125e-197	8735.04	7.51655e-248	8735.04		4.9368e-24	8735.04	4.0456e-155	8735.04	2.21621e-35	8735.04	8.63495e-90	8735.04
8.15441e-73	8747.14	2.15738e-136	8747.14	8.96638e-198	8747.14	7.6839e-249	8747.14		5.73457e-24	8747.14	7.06379e-156	8747.14	1.29429e-35	8747.14	2.49256e-90	8747.14
2.74312e-73	8759.24	4.24054e-137	8759.24	1.19732e-198	8759.24	7.81587e-250	8759.24		6.64984e-24	8759.24	1.22723e-156	8759.24	7.5212e-36	8759.24	7.15919e-91	8759.24
9.18186e-74	8771.34	8.2937e-138	8771.34	1.59087e-199	8771.34	7.91053e-251	8771.34		7.69862e-24	8771.34	2.12151e-157	8771.34	4.34885e-36	8771.34	2.04604e-91	8771.34
3.05808e-74	8783.44	1.61402e-138	8783.44	2.10325e-200	8783.44	7.96648e-252	8783.44		8.8988e-24	8783.44	3.6492e-158	8783.44	2.50204e-36	8783.44	5.81833e-92	8783.44
1.01344e-74	8795.54	3.12536e-139	8795.54	2.76682e-201	8795.54	7.98288e-253	8795.54		1.02703e-23	8795.54	6.24571e-159	8795.54	1.43234e-36	8795.54	1.64632e-92	8795.54
3.34182e-75	8807.64	6.02179e-140	8807.64	3.62163e-202	8807.64	7.9595e-254	8807.64		1.18352e-23	8807.64	1.06365e-159	8807.64	8.15893e-37	8807.64	4.63514e-93	8807.64
1.09647e-75	8819.73	1.15447e-140	8819.73	4.71693e-203	8819.73	7.89668e-255	8819.73		1.36179e-23	8819.73	1.80239e-160	8819.73	4.62436e-37	8819.73	1.29851e-93	8819.73
3.5797e-76	8831.83	2.20228e-141	8831.83	6.11289e-204	8831.83	7.79535e-256	8831.83		1.56448e-23	8831.83	3.03901e-161	8831.83	2.60797e-37	8831.83	3.61958e-94	8831.83
1.16286e-76	8843.93	4.18019e-142	8843.93	7.88256e-205	8843.93	7.65702e-257	8843.93		1.79447e-23	8843.93	5.09856e-162	8843.93	1.46348e-37	8843.93	1.00393e-94	8843.93
3.75873e-77	8856.03	7.89499e-143	8856.03	1.01139e-205	8856.03	7.48369e-258	8856.03		2.05486e-23	8856.03	8.5113e-163	8856.03	8.17153e-38	8856.03	2.77066e-95	8856.03
1.20889e-77	8868.13	1.48368e-143	8868.13	1.29124e-206	8868.13	7.27788e-259	8868.13		2.34893e-23	8868.13	1.41376e-163	8868.13	4.53997e-38	8868.13	7.60842e-96	8868.13
3.86871e-78	8880.23	2.77434e-144	8880.23	1.6403e-207	8880.23	7.0425e-260	8880.23		2.68015e-23	8880.23	2.33663e-164	8880.23	2.50978e-38	8880.23	2.07892e-96	8880.23
1.23191e-78	8892.32	5.16194e-145	8892.32	2.07336e-208	8892.32	6.7808e-261	8892.32		3.05213e-23	8892.32	3.84269e-165	8892.32	1.38054e-38	8892.32	5.65217e-97	8892.32
3.9032e-79	8904.42	9.5565e-146	8904.42	2.6077e-209	8904.42	6.49632e-262	8904.42		3.46856e-23	8904.42	6.28801e-166	8904.42	7.55609e-39	8904.42	1.52906e-97	8904.42
1.23055e-79	8916.52	1.76042e-146	8916.52	3.26342e-210	8916.52	6.1928e-263	8916.52		3.9332e-23	8916.52	1.02382e-166	8916.52	4.11507e-39	8916.52	4.11592e-98	8916.52
3.86017e-80	8928.62	3.22677e-147	8928.62	4.0637e-211	8928.62	5.87407e-264	8928.62		4.44976e-23	8928.62	1.6587e-167	8928.62	2.22993e-39	8928.62	1.1024e-98	8928.62
1.20489e-80	8940.72	5.88506e-148	8940.72	5.03503e-212	8940.72	5.544e-265	8940.72		5.0219e-23	8940.72	2.67389e-168	8940.72	1.20236e-39	8940.72	2.93797e-99	8940.72
3.74217e-81	8952.82	1.06799e-148	8952.82	6.20749e-213	8952.82	5.20643e-266	8952.82		5.6531e-23	8952.82	4.28896e-169	8952.82	6.4508e-40	8952.82	7.7909e-100	8952.82
1.15646e-81	8964.91	1.92848e-149	8964.91	7.61486e-214	8964.91	4.86508e-267	8964.91		6.34657e-23	8964.91	6.84531e-170	8964.91	3.44369e-40	8964.91	2.0557e-100	8964.91
3.55606e-82	8977.01	3.46495e-150	8977.01	9.29481e-215	8977.01	4.52348e-268	8977.01		7.10522e-23	8977.01	1.08709e-170	8977.01	1.82923e-40	8977.01	5.39715e-101	8977.01
1.08803e-82	8989.11	6.19456e-151	8989.11	1.12889e-215	8989.11	4.18492e-269	8989.11		7.9315e-23	8989.11	1.7178e-171	8989.11	9.66816e-41	8989.11	1.40994e-101	8989.11
3.31243e-83	9001.21	1.10194e-151	9001.21	1.36426e-216	9001.21	3.85243e-270	9001.21		8.82737e-23	9001.21	2.70092e-172	9001.21	5.08455e-41	9001.21	3.66498e-102	9001.21
1.00342e-83	9013.31	1.95046e-152	9013.31	1.64048e-217	9013.31	3.5287e-271	9013.31		9.79417e-23	9013.31	4.22556e-173	9013.31	2.66069e-41	9013.31	9.47926e-103	9013.31
3.0245e-84	9025.41	3.43516e-153	9025.41	1.96282e-218	9025.41	3.21608e-272	9025.41		1.08326e-22	9025.41	6.57791e-174	9025.41	1.38538e-41	9025.41	2.43955e-103	9025.41
9.07101e-85	9037.5	6.01993e-154	9037.5	2.33681e-219	9037.5	2.91657e-273	9037.5		1.19426e-22	9037.5	1.01888e-174	9037.5	7.17752e-42	9037.5	6.24708e-104	9037.5
2.70702e-85	9049.6	1.04971e-154	9049.6	2.7682e-220	9049.6	2.63178e-274	9049.6		1.31234e-22	9049.6	1.57034e-175	9049.6	3.7001e-42	9049.6	1.59176e-104	9049.6
8.03819e-86	9061.7	1.82128e-155	9061.7	3.2629e-221	9061.7	2.36298e-275	9061.7		1.43733e-22	9061.7	2.40822e-176	9061.7	1.89795e-42	9061.7	4.03562e-105	9061.7
2.37497e-86	9073.8	3.14427e-156	9073.8	3.82687e-222	9073.8	2.11107e-276	9073.8		1.56898e-22	9073.8	3.67477e-177	9073.8	9.687e-43	9073.8	1.01807e-105	9073.8
6.98219e-87	9085.9	5.40124e-157	9085.9	4.46596e-223	9085.9	1.87663e-277	9085.9		1.70698e-22	9085.9	5.57953e-178	9085.9	4.91956e-43	9085.9	2.55549e-106	9085.9
2.04248e-87	9098	9.23211e-158	9098	5.18585e-224	9098	1.65992e-278	9098		1.85091e-22	9098	8.42941e-179	9098	2.48597e-43	9098	6.3827e-107	9098
5.94504e-88	9110.1	1.57015e-158	9110.1	5.99179e-225	9110.1	1.46092e-279	9110.1		2.00029e-22	9110.1	1.26715e-179	9110.1	1.24997e-43	9110.1	1.58624e-107	9110.1
1.72181e-88	9122.19	2.65713e-159	9122.19	6.88853e-226	9122.19	1.27938e-280	9122.19		2.1546e-22	9122.19	1.89537e-180	9122.19	6.25364e-44	9122.19	3.92251e-108	9122.19
4.96191e-89	9134.29	4.47422e-160	9134.29	7.88005e-227	9134.29	1.11483e-281	9134.29		2.31324e-22	9134.29	2.82092e-181	9134.29	3.11315e-44	9134.29	9.65144e-109	9134.29
1.4228e-89	9146.39	7.49644e-161	9146.39	8.96941e-228	9146.39	9.66597e-283	9146.39		2.47556e-22	9146.39	4.17755e-182	9146.39	1.54206e-44	9146.39	2.36294e-109	9146.39
4.0595e-90	9158.49	1.24975e-161	9158.49	1.01585e-228	9158.49	8.33904e-284	9158.49		2.64089e-22	9158.49	6.15579e-183	9158.49	7.60034e-45	9158.49	5.75634e-110	9158.49
1.15248e-90	9170.59	2.07313e-162	9170.59	1.1448e-229	9170.59	7.15846e-285	9170.59		2.80854e-22	9170.59	9.02566e-184	9170.59	3.72733e-45	9170.59	1.39532e-110	9170.59
3.25557e-91	9182.69	3.42186e-163	9182.69	1.2837e-230	9182.69	6.11443e-286	9182.69		2.97782e-22	9182.69	1.31676e-184	9182.69	1.81884e-45	9182.69	3.36536e-111	9182.69
9.15067e-92	9194.78	5.61992e-164	9194.78	1.43228e-231	9194.78	5.19667e-287	9194.78		3.14802e-22	9194.78	1.91147e-185	9194.78	8.83133e-46	9194.78	8.07649e-112	9194.78
2.55924e-92	9206.88	9.18397e-165	9206.88	1.59011e-232	9206.88	4.39467e-288	9206.88		3.31846e-22	9206.88	2.76096e-186	9206.88	4.26667e-46	9206.88	1.92862e-112	9206.88
7.12202e-93	9218.98	1.49336e-165	9218.98	1.75654e-233	9218.98	3.69794e-289	9218.98		3.48847e-22	9218.98	3.96812e-187	9218.98	2.05109e-46	9218.98	4.58251e-113	9218.98
1.97209e-93	9231.08	2.41618e-166	9231.08	1.93072e-234	9231.08	3.09618e-290	9231.08		3.65743e-22	9231.08	5.6747e-188	9231.08	9.81098e-47	9231.08	1.08341e-113	9231.08
5.43355e-94	9243.18	3.88979e-167	9243.18	2.11162e-235	9243.18	2.57944e-291	9243.18		3.82473e-22	9243.18	8.07484e-189	9243.18	4.66953e-47	9243.18	2.54867e-114	9243.18
1.48961e-94	9255.28	6.23099e-168	9255.28	2.29797e-236	9255.28	2.13825e-292	9255.28		3.98978e-22	9255.28	1.14329e-189	9255.28	2.2114e-47	9255.28	5.96579e-115	9255.28
4.06344e-95	9267.37	9.93163e-169	9267.37	2.48831e-237	9267.37	1.76369e-293	9267.37		4.15206e-22	9267.37	1.61069e-190	9267.37	1.04206e-47	9267.37	1.38949e-115	9267.37
1.10293e-95	9279.47	1.57513e-169	9279.47	2.68101e-238	9279.47	1.4475e-294	9279.47		4.31103e-22	9279.47	2.25788e-191	9279.47	4.88597e-48	9279.47	3.22014e-116	9279.47
2.97876e-96	9291.57	2.48568e-170	9291.57	2.87424e-239	9291.57	1.18208e-295	9291.57		4.46618e-22	9291.57	3.14936e-192	9291.57	2.27951e-48	9291.57	7.42551e-117	9291.57
8.00487e-97	9303.67	3.90306e-171	9303.67	3.06607e-240	9303.67	9.60528e-297	9303.67		4.61702e-22	9303.67	4.37095e-193	9303.67	1.05819e-48	9303.67	1.70377e-117	9303.67
2.14046e-97	9315.77	6.09816e-172	9315.77	3.25442e-241	9315.77	7.76613e-298	9315.77		4.76304e-22	9315.77	6.03617e-194	9315.77	4.88789e-49	9315.77	3.88981e-118	9315.77
5.69496e-98	9327.87	9.48037e-173	9327.87	3.43714e-242	9327.87	6.24787e-299	9327.87		4.90372e-22	9327.87	8.29431e-195	9327.87	2.24652e-49	9327.87	8.83644e-119	9327.87
1.50768e-98	9339.96	1.46651e-173	9339.96	3.61204e-243	9339.96	5.0014e-300	9339.96		5.0385e-22	9339.96	1.13405e-195	9339.96	1.02738e-49	9339.96	1.99738e-119	9339.96
3.97153e-99	9352.06	2.25723e-174	9352.06	3.77696e-244	9352.06	3.98368e-301	9352.06		5.16679e-22	9352.06	1.54282e-196	9352.06	4.67505e-50	9352.06	4.49236e-120	9352.06
1.04097e-99	9364.16	3.457e-175	9364.16	3.92974e-245	9364.16	3.15725e-302	9364.16		5.28796e-22	9364.16	2.08849e-197	9364.16	2.11676e-50	9364.16	1.00536e-120	9364.16
2.71491e-100	9376.26	5.26812e-176	9376.26	4.06834e-246	9376.26	2.48981e-303	9376.26		5.40131e-22	9376.26	2.81307e-198	9376.26	9.53656e-51	9376.26	2.23873e-121	9376.26
7.04534e-101	9388.36	7.98812e-177	9388.36	4.19087e-247	9388.36	1.95367e-304	9388.36		5.50611e-22	9388.36	3.77019e-199	9388.36	4.27507e-51	9388.36	4.96038e-122	9388.36
1.81921e-101	9400.46	1.20522e-177	9400.46	4.29559e-248	9400.46	1.52235e-305	9400.46		5.60156e-22	9400.46	5.02779e-200	9400.46	1.9069e-51	9400.46	1.0936e-122	9400.46
4.67407e-102	9412.56	1.80934e-178	9412.56	4.38101e-249	9412.56	1.17098e-306	9412.56		5.68683e-22	9412.56	6.6715e-201	9412.56	8.4634e-52	9412.56	2.39904e-123	9412.56
1.19492e-102	9424.65	2.70276e-179	9424.65	4.44589e-250	9424.65	9.05185e-308	9424.65		5.76103e-22	9424.65	8.80852e-202	9424.65	3.73761e-52	9424.65	5.23659e-124	9424.65
3.03961e-103	9436.75	4.01723e-180	9436.75	4.48927e-251	9436.75	0	9436.75		5.82329e-22	9436.75	1.15722e-202	9436.75	1.64239e-52	9436.75	1.13734e-124	9436.75
7.69358e-104	9448.85	5.94126e-181	9448.85	4.51051e-252	9448.85	0	9448.85		5.87272e-22	9448.85	1.51272e-203	9448.85	7.1811e-53	9448.85	2.45792e-125	9448.85
1.93763e-104	9460.95	8.74305e-182	9460.95	4.50928e-253	9460.95	4.0578455e-311	9460.95		5.90845e-22	9460.95	1.9676e-204	9460.95	3.1242e-53	9460.95	5.28537e-126	9460.95
4.85564e-105	9473.05	1.28021e-182	9473.05	4.48562e-254	9473.05	3.0747171e-312	9473.05		5.92967e-22	9473.05	2.54652e-205	9473.05	1.35244e-53	9473.05	1.13088e-126	9473.05
1.21075e-105	9485.15	1.86522e-183	9485.15	4.43986e-255	9485.15	0	9485.15		5.93564e-22	9485.15	3.27936e-206	9485.15	5.82546e-54	9485.15	2.40763e-127	9485.15
3.00397e-106	9497.24	2.70403e-184	9497.24	4.37269e-256	9497.24	1.7357222e-314	9497.24		5.92572e-22	9497.24	4.20207e-207	9497.24	2.49675e-54	9497.24	5.10029e-128	9497.24
7.41599e-107	9509.34	3.90056e-185	9509.34	4.28511e-257	9509.34	1.2828469e-315	9509.34		5.89942e-22	9509.34	5.35761e-208	9509.34	1.06476e-54	9509.34	1.07506e-128	9509.34
1.82169e-107	9521.44	5.59854e-186	9521.44	4.17837e-258	9521.44	0	9521.44		5.85638e-22	9521.44	6.7969e-209	9521.44	4.51818e-55	9521.44	2.25478e-129	9521.44
4.4526e-108	9533.54	7.99567e-187	9533.54	4.054e-259	9533.54	0	9533.54		5.79642e-22	9533.54	8.57993e-210	9533.54	1.90768e-55	9533.54	4.70553e-130	9533.54
1.08289e-108	9545.64	1.13623e-187	9545.64	3.91376e-260	9545.64	0	9545.64		5.71957e-22	9545.64	1.07768e-210	9545.64	8.01459e-56	9545.64	9.77113e-131	9545.64
2.62052e-109	9557.74	1.60662e-188	9557.74	3.75956e-261	9557.74	0	9557.74		5.62605e-22	9557.74	1.34687e-211	9557.74	3.35034e-56	9557.74	2.01889e-131	9557.74
6.30993e-110	9569.83	2.26043e-189	9569.83	3.59346e-262	9569.83	0	9569.83		5.51628e-22	9569.83	1.67493e-212	9569.83	1.39357e-56	9569.83	4.15064e-132	9569.83
1.5118e-110	9581.93	3.16447e-190	9581.93	3.41759e-263	9581.93	0	9581.93		5.39091e-22	9581.93	2.07253e-213	9581.93	5.76771e-57	9581.93	8.4908e-133	9581.93
3.60408e-111	9594.03	4.40802e-191	9594.03	3.23415e-264	9594.03	0	9594.03		5.25078e-22	9594.03	2.55174e-214	9594.03	2.37525e-57	9594.03	1.72829e-133	9594.03
8.54926e-112	9606.13	6.10969e-192	9606.13	3.04533e-265	9606.13	0	9606.13		5.09694e-22	9606.13	3.12611e-215	9606.13	9.73301e-58	9606.13	3.50037e-134	9606.13
2.01788e-112	9618.23	8.42611e-193	9618.23	2.85325e-266	9618.23	0	9618.23		4.9306e-22	9618.23	3.8107e-216	9618.23	3.96842e-58	9618.23	7.05418e-135	9618.23
4.73908e-113	9630.33	1.15629e-193	9630.33	2.65998e-267	9630.33	0	9630.33		4.75313e-22	9630.33	4.62208e-217	9630.33	1.60998e-58	9630.33	1.41453e-135	9630.33
1.10745e-113	9642.42	1.57885e-194	9642.42	2.46745e-268	9642.42	0	9642.42		4.56603e-22	9642.42	5.57832e-218	9642.42	6.49916e-59	9642.42	2.82233e-136	9642.42
2.57508e-114	9654.52	2.1451e-195	9654.52	2.27747e-269	9654.52	0	9654.52		4.37088e-22	9654.52	6.69888e-219	9654.52	2.61051e-59	9654.52	5.60321e-137	9654.52
5.95782e-115	9666.62	2.89992e-196	9666.62	2.09164e-270	9666.62	0	9666.62		4.16935e-22	9666.62	8.00448e-220	9666.62	1.04334e-59	9666.62	1.10688e-137	9666.62
1.37157e-115	9678.72	3.90083e-197	9678.72	1.91142e-271	9678.72	0	9678.72		3.96313e-22	9678.72	9.51693e-221	9678.72	4.14917e-60	9678.72	2.17567e-138	9678.72
3.1418e-116	9690.82	5.22108e-198	9690.82	1.73803e-272	9690.82	0	9690.82		3.7539e-22	9690.82	1.12588e-221	9690.82	1.64183e-60	9690.82	4.25521e-139	9690.82
7.161e-117	9702.92	6.95339e-199	9702.92	1.5725e-273	9702.92	0	9702.92		3.54332e-22	9702.92	1.32532e-222	9702.92	6.46437e-61	9702.92	8.28096e-140	9702.92
1.62406e-117	9715.02	9.21437e-200	9715.02	1.41566e-274	9715.02	0	9715.02		3.33298e-22	9715.02	1.55233e-223	9715.02	2.53255e-61	9715.02	1.60352e-140	9715.02
3.66489e-118	9727.11	1.21497e-200	9727.11	1.26811e-275	9727.11	0	9727.11		3.1244e-22	9727.11	1.80916e-224	9727.11	9.87239e-62	9727.11	3.08957e-141	9727.11
8.22911e-119	9739.21	1.59405e-201	9739.21	1.13029e-276	9739.21	0	9739.21		2.91897e-22	9739.21	2.09799e-225	9739.21	3.82929e-62	9739.21	5.92319e-142	9739.21
1.83856e-119	9751.31	2.08098e-202	9751.31	1.00243e-277	9751.31	0	9751.31		2.71796e-22	9751.31	2.42082e-226	9751.31	1.47791e-62	9751.31	1.12992e-142	9751.31
4.08729e-120	9763.41	2.70313e-203	9763.41	8.84604e-279	9763.41	0	9763.41		2.5225e-22	9763.41	2.77942e-227	9763.41	5.67558e-63	9763.41	2.14471e-143	9763.41
9.04119e-121	9775.51	3.4938e-204	9775.51	7.76744e-280	9775.51	0	9775.51		2.33356e-22	9775.51	3.17526e-228	9775.51	2.16872e-63	9775.51	4.05064e-144	9775.51
1.98998e-121	9787.61	4.49327e-205	9787.61	6.78641e-281	9787.61	0	9787.61		2.15196e-22	9787.61	3.60941e-229	9787.61	8.24578e-64	9787.61	7.61223e-145	9787.61
4.35817e-122	9799.7	5.74989e-206	9799.7	5.89976e-282	9799.7	0	9799.7		1.97836e-22	9799.7	4.08249e-230	9799.7	3.11954e-64	9799.7	1.42342e-145	9799.7
9.49712e-123	9811.8	7.32131e-207	9811.8	5.10342e-283	9811.8	0	9811.8		1.81328e-22	9811.8	4.5946e-231	9811.8	1.17431e-64	9811.8	2.64841e-146	9811.8
2.05927e-123	9823.9	9.27579e-208	9823.9	4.39259e-284	9823.9	0	9823.9		1.65707e-22	9823.9	5.1452e-232	9823.9	4.39854e-65	9823.9	4.90311e-147	9823.9
4.44289e-124	9836	1.16935e-208	9836	3.76195e-285	9836	0	9836		1.50994e-22	9836	5.7331e-233	9836	1.63933e-65	9836	9.03212e-148	9836
9.53786e-125	9848.1	1.46681e-209	9848.1	3.20581e-286	9848.1	0	9848.1		1.37201e-22	9848.1	6.35637e-234	9848.1	6.07933e-66	9848.1	1.65554e-148	9848.1
2.03737e-125	9860.2	1.83077e-210	9860.2	2.71829e-287	9860.2	0	9860.2		1.24324e-22	9860.2	7.01232e-235	9860.2	2.24325e-66	9860.2	3.01942e-149	9860.2
4.33032e-126	9872.29	2.27366e-211	9872.29	2.29343e-288	9872.29	0	9872.29		1.12352e-22	9872.29	7.69744e-236	9872.29	8.23632e-67	9872.29	5.47949e-150	9872.29
9.15806e-127	9884.39	2.80964e-212	9884.39	1.92534e-289	9884.39	0	9884.39		1.01265e-22	9884.39	8.40745e-237	9884.39	3.00899e-67	9884.39	9.89438e-151	9884.39
1.92717e-127	9896.49	3.45468e-213	9896.49	1.60828e-290	9896.49	0	9896.49		9.10345e-23	9896.49	9.13722e-238	9896.49	1.09381e-67	9896.49	1.77775e-151	9896.49
4.03523e-128	9908.59	4.22667e-214	9908.59	1.33675e-291	9908.59	0	9908.59		8.16282e-23	9908.59	9.88091e-239	9908.59	3.95634e-68	9908.59	3.17822e-152	9908.59
8.40716e-129	9920.69	5.14542e-215	9920.69	1.10553e-292	9920.69	0	9920.69		7.30087e-23	9920.69	1.06319e-239	9920.69	1.4239e-68	9920.69	5.65366e-153	9920.69
1.74286e-129	9932.79	6.2327e-216	9932.79	9.09753e-294	9932.79	0	9932.79		6.51352e-23	9932.79	1.13831e-240	9932.79	5.09915e-69	9932.79	1.00071e-153	9932.79
3.59509e-130	9944.88	7.51214e-217	9944.88	7.44919e-295	9944.88	0	9944.88		5.79653e-23	9944.88	1.21266e-241	9944.88	1.81697e-69	9944.88	1.76246e-154	9944.88
7.37885e-131	9956.98	9.00916e-218	9956.98	6.06914e-296	9956.98	0	9956.98		5.14553e-23	9956.98	1.28545e-242	9956.98	6.44216e-70	9956.98	3.08862e-155	9956.98
1.50695e-131	9969.08	1.07507e-218	9969.08	4.92014e-297	9969.08	0	9969.08		4.55613e-23	9969.08	1.35581e-243	9969.08	2.27273e-70	9969.08	5.38569e-156	9969.08
3.06227e-132	9981.18	1.27651e-219	9981.18	3.96881e-298	9981.18	0	9981.18		4.02397e-23	9981.18	1.42291e-244	9981.18	7.97803e-71	9981.18	9.34438e-157	9981.18
6.19186e-133	9993.28	1.50814e-220	9993.28	3.18549e-299	9993.28	0	9993.28		3.54479e-23	9993.28	1.4859e-245	9993.28	2.78661e-71	9993.28	1.61321e-157	9993.28
1.24575e-133	10005.4	1.77293e-221	10005.4	2.54404e-300	10005.4	0	10005.4		3.11447e-23	10005.4	1.54395e-246	10005.4	9.68479e-72	10005.4	2.77119e-158	10005.4
2.49386e-134	10017.5	2.07384e-222	10017.5	2.02165e-301	10017.5	0	10017.5		2.72905e-23	10017.5	1.59628e-247	10017.5	3.34916e-72	10017.5	4.73668e-159	10017.5
4.9676e-135	10029.6	2.41375e-223	10029.6	1.59852e-302	10029.6	0	10029.6		2.38476e-23	10029.6	1.64216e-248	10029.6	1.15243e-72	10029.6	8.05589e-160	10029.6
9.84586e-136	10041.7	2.79538e-224	10041.7	1.25766e-303	10041.7	0	10041.7		2.07804e-23	10041.7	1.68096e-249	10041.7	3.94572e-73	10041.7	1.36328e-160	10041.7
1.94175e-136	10053.8	3.22123e-225	10053.8	9.84553e-305	10053.8	0	10053.8		1.80553e-23	10053.8	1.71211e-250	10053.8	1.34422e-73	10053.8	2.29557e-161	10053.8
3.81035e-137	10065.9	3.69348e-226	10065.9	7.65405e-306	10065.9	0	10065.9		1.56409e-23	10065.9	1.73515e-251	10065.9	4.55666e-74	10065.9	3.84616e-162	10065.9
7.43995e-138	10078	4.21387e-227	10078	5.93246e-307	10078	0	10078		1.35079e-23	10078	1.74975e-252	10078	1.53694e-74	10078	6.41206e-163	10078
1.44546e-138	10090.1	4.78366e-228	10090.1	4.57522e-308	10090.1	0	10090.1		1.16289e-23	10090.1	1.75569e-253	10090.1	5.15819e-75	10090.1	1.06365e-163	10090.1
2.79433e-139	10102.2	5.40346e-229	10102.2	0	10102.2	0	10102.2		9.97888e-24	10102.2	1.75288e-254	10102.2	1.72255e-75	10102.2	1.75564e-164	10102.2
5.37502e-140	10114.3	6.07318e-230	10114.3	2.654244e-310	10114.3	0	10114.3		8.53438e-24	10114.3	1.74136e-255	10114.3	5.72372e-76	10114.3	2.88339e-165	10114.3
1.02876e-140	10126.4	6.79192e-231	10126.4	2.0165785e-311	10126.4	0	10126.4		7.27395e-24	10126.4	1.72131e-256	10126.4	1.89242e-76	10126.4	4.71198e-166	10126.4
1.95922e-141	10138.5	7.55791e-232	10138.5	0	10138.5	0	10138.5		6.17783e-24	10138.5	1.69301e-257	10138.5	6.22573e-77	10138.5	7.66189e-167	10138.5
3.71264e-142	10150.6	8.36843e-233	10150.6	0	10150.6	0	10150.6		5.22794e-24	10150.6	1.65689e-258	10150.6	2.03795e-77	10150.6	1.23966e-167	10150.6
7.00029e-143	10162.7	9.21973e-234	10162.7	8.4810135e-315	10162.7	0	10162.7		4.40773e-24	10162.7	1.61347e-259	10162.7	6.63792e-78	10162.7	1.99572e-168	10162.7
1.31335e-143	10174.8	1.01071e-234	10174.8	0	10174.8	0	10174.8		3.70213e-24	10174.8	1.56337e-260	10174.8	2.1513e-78	10174.8	3.19691e-169	10174.8
2.45177e-144	10186.9	1.10247e-235	10186.9	0	10186.9	0	10186.9		3.09745e-24	10186.9	1.50728e-261	10186.9	6.93751e-79	10186.9	5.09558e-170	10186.9
4.55418e-145	10199	1.19657e-236	10199	0	10199	0	10199		2.58131e-24	10199	1.44597e-262	10199	2.22607e-79	10199	8.08145e-171	10199
8.41731e-146	10211	1.29224e-237	10211	0	10211	0	10211		2.14252e-24	10211	1.38024e-263	10211	7.10732e-80	10211	1.27532e-171	10211
1.54799e-146	10223.1	1.38861e-238	10223.1	0	10223.1	0	10223.1		1.77104e-24	10223.1	1.31095e-264	10223.1	2.25791e-80	10223.1	2.00253e-172	10223.1
2.83268e-147	10235.2	1.48474e-239	10235.2	0	10235.2	0	10235.2		1.45788e-24	10235.2	1.23893e-265	10235.2	7.13738e-81	10235.2	3.12876e-173	10235.2
5.15773e-148	10247.3	1.57962e-240	10247.3	0	10247.3	0	10247.3		1.19501e-24	10247.3	1.16505e-266	10247.3	2.24494e-81	10247.3	4.86405e-174	10247.3
9.34441e-149	10259.4	1.67219e-241	10259.4	0	10259.4	0	10259.4		9.75351e-25	10259.4	1.09011e-267	10259.4	7.0259e-82	10259.4	7.52414e-175	10259.4
1.68453e-149	10271.5	1.76139e-242	10271.5	0	10271.5	0	10271.5		7.92609e-25	10271.5	1.01492e-268	10271.5	2.18792e-82	10271.5	1.15811e-175	10271.5
3.0216e-150	10283.6	1.8461e-243	10283.6	0	10283.6	0	10283.6		6.41276e-25	10283.6	9.40207e-270	10283.6	6.77946e-83	10283.6	1.77367e-176	10283.6
5.39297e-151	10295.7	1.92525e-244	10295.7	0	10295.7	0	10295.7		5.16533e-25	10295.7	8.66661e-271	10295.7	2.09022e-83	10295.7	2.70289e-177	10295.7
9.57749e-152	10307.8	1.9978e-245	10307.8	0	10307.8	0	10307.8		4.14189e-25	10307.8	7.9489e-272	10307.8	6.41238e-84	10307.8	4.09843e-178	10307.8
1.69242e-152	10319.9	2.06277e-246	10319.9	0	10319.9	0	10319.9		3.30618e-25	10319.9	7.25434e-273	10319.9	1.9574e-84	10319.9	6.18357e-179	10319.9
2.97576e-153	10332	2.11925e-247	10332	0	10332	0	10332		2.62705e-25	10332	6.5875e-274	10332	5.94529e-85	10332	9.28311e-180	10332
5.20618e-154	10344.1	2.16643e-248	10344.1	0	10344.1	0	10344.1		2.07781e-25	10344.1	5.95219e-275	10344.1	1.7968e-85	10344.1	1.38669e-180	10344.1
9.06303e-155	10356.2	2.20364e-249	10356.2	0	10356.2	0	10356.2		1.63578e-25	10356.2	5.35137e-276	10356.2	5.40328e-86	10356.2	2.0611e-181	10356.2
1.56986e-155	10368.3	2.23033e-250	10368.3	0	10368.3	0	10368.3		1.28179e-25	10368.3	4.78725e-277	10368.3	1.61677e-86	10368.3	3.04826e-182	10368.3
2.7057e-156	10380.4	2.2461e-251	10380.4	0	10380.4	0	10380.4		9.99683e-26	10380.4	4.26127e-278	10380.4	4.81363e-87	10380.4	4.48576e-183	10380.4
4.64014e-157	10392.5	2.25073e-252	10392.5	0	10392.5	0	10392.5		7.75989e-26	10392.5	3.77421e-279	10392.5	1.42603e-87	10392.5	6.5683e-184	10392.5
7.91801e-158	10404.6	2.24414e-253	10404.6	0	10404.6	0	10404.6		5.99493e-26	10404.6	3.32617e-280	10404.6	4.20356e-88	10404.6	9.5698e-185	10404.6
1.34441e-158	10416.7	2.22643e-254	10416.7	0	10416.7	0	10416.7		4.60936e-26	10416.7	2.91673e-281	10416.7	1.23293e-88	10416.7	1.38735e-185	10416.7
2.27134e-159	10428.8	2.19786e-255	10428.8	0	10428.8	0	10428.8		3.52707e-26	10428.8	2.54495e-282	10428.8	3.59826e-89	10428.8	2.00124e-186	10428.8
3.81826e-160	10440.9	2.15885e-256	10440.9	0	10440.9	0	10440.9		2.68596e-26	10440.9	2.20951e-283	10440.9	1.04491e-89	10440.9	2.87242e-187	10440.9
6.38675e-161	10453	2.10999e-257	10453	0	10453	0	10453		2.03558e-26	10453	1.90873e-284	10453	3.01925e-90	10453	4.1023e-188	10453
1.06299e-161	10465.1	2.05196e-258	10465.1	0	10465.1	0	10465.1		1.53523e-26	10465.1	1.64069e-285	10465.1	8.68061e-91	10465.1	5.82962e-189	10465.1
1.76038e-162	10477.2	1.98559e-259	10477.2	0	10477.2	0	10477.2		1.15226e-26	10477.2	1.40327e-286	10477.2	2.48333e-91	10477.2	8.243e-190	10477.2
2.90082e-163	10489.3	1.91181e-260	10489.3	0	10489.3	0	10489.3		8.60622e-27	10489.3	1.19423e-287	10489.3	7.0689e-92	10489.3	1.15975e-190	10489.3
4.75626e-164	10501.4	1.8316e-261	10501.4	0	10501.4	0	10501.4		6.3967e-27	10501.4	1.01127e-288	10501.4	2.00217e-92	10501.4	1.62358e-191	10501.4
7.75967e-165	10513.5	1.74603e-262	10513.5	0	10513.5	0	10513.5		4.73125e-27	10513.5	8.52077e-290	10513.5	5.64265e-93	10513.5	2.2616e-192	10513.5
1.25966e-165	10525.6	1.65616e-263	10525.6	0	10525.6	0	10525.6		3.48232e-27	10525.6	7.1437e-291	10525.6	1.58233e-93	10525.6	3.13467e-193	10525.6
2.03468e-166	10537.7	1.5631e-264	10537.7	0	10537.7	0	10537.7		2.55053e-27	10537.7	5.95937e-292	10537.7	4.41515e-94	10537.7	4.32315e-194	10537.7
3.27018e-167	10549.8	1.46793e-265	10549.8	0	10549.8	0	10549.8		1.8589e-27	10549.8	4.94664e-293	10549.8	1.22582e-94	10549.8	5.93254e-195	10549.8
5.22974e-168	10561.9	1.37168e-266	10561.9	0	10561.9	0	10561.9		1.34817e-27	10561.9	4.08557e-294	10561.9	3.38639e-95	10561.9	8.10055e-196	10561.9
8.32187e-169	10574	1.27537e-267	10574	0	10574	0	10574		9.72959e-28	10574	3.35759e-295	10574	9.30856e-96	10574	1.10058e-196	10574
1.31763e-169	10586.1	1.17992e-268	10586.1	0	10586.1	0	10586.1		6.98716e-28	10586.1	2.74558e-296	10586.1	2.54601e-96	10586.1	1.48785e-197	10586.1
2.07587e-170	10598.2	1.08617e-269	10598.2	0	10598.2	0	10598.2		4.993e-28	10598.2	2.23396e-297	10598.2	6.929e-97	10598.2	2.00138e-198	10598.2
3.25416e-171	10610.3	9.94898e-271	10610.3	0	10610.3	0	10610.3		3.55038e-28	10610.3	1.80862e-298	10610.3	1.87635e-97	10610.3	2.67876e-199	10610.3
5.07586e-172	10622.4	9.06758e-272	10622.4	0	10622.4	0	10622.4		2.51212e-28	10622.4	1.45698e-299	10622.4	5.05578e-98	10622.4	3.56755e-200	10622.4
7.87795e-173	10634.5	8.22312e-273	10634.5	0	10634.5	0	10634.5		1.7687e-28	10634.5	1.16786e-300	10634.5	1.35549e-98	10634.5	4.72757e-201	10634.5
1.21661e-173	10646.6	7.42018e-274	10646.6	0	10646.6	0	10646.6		1.23912e-28	10646.6	9.31453e-302	10646.6	3.61607e-99	10646.6	6.23361e-202	10646.6
1.86947e-174	10658.7	6.66231e-275	10658.7	0	10658.7	0	10658.7		8.63819e-29	10658.7	7.39202e-303	10658.7	9.59865e-100	10658.7	8.1785e-203	10658.7
2.85838e-175	10670.8	5.95206e-276	10670.8	0	10670.8	0	10670.8		5.99205e-29	10670.8	5.83712e-304	10670.8	2.53522e-100	10670.8	1.06768e-203	10670.8
4.34864e-176	10682.9	5.29107e-277	10682.9	0	10682.9	0	10682.9		4.13592e-29	10682.9	4.5863e-305	10682.9	6.66276e-101	10682.9	1.38688e-204	10682.9
6.58295e-177	10695	4.68006e-278	10695	0	10695	0	10695		2.84061e-29	10695	3.54309e-306	10695	1.74231e-101	10695	1.79255e-205	10695
9.91561e-178	10707.1	4.119e-279	10707.1	0	10707.1	0	10707.1		1.9413e-29	10707.1	2.75623e-307	10707.1	4.53344e-102	10707.1	2.30534e-206	10707.1
1.48611e-178	10719.2	3.60716e-280	10719.2	0	10719.2	0	10719.2		1.32012e-29	10719.2	0	10719.2	1.17372e-102	10719.2	2.95007e-207	10719.2
2.21623e-179	10731.3	3.14319e-281	10731.3	0	10731.3	0	10731.3		8.93258e-30	10731.3	0	10731.3	3.02366e-103	10731.3	3.75631e-208	10731.3
3.28861e-180	10743.4	2.72527e-282	10743.4	0	10743.4	0	10743.4		6.01421e-30	10743.4	1.2592491e-310	10743.4	7.75058e-104	10743.4	4.75909e-209	10743.4
4.85559e-181	10755.5	2.35115e-283	10755.5	0	10755.5	0	10755.5		4.0292e-30	10755.5	9.6019729e-312	10755.5	1.97682e-104	10755.5	5.99955e-210	10755.5
7.13352e-182	10767.6	2.01829e-284	10767.6	0	10767.6	0	10767.6		2.68595e-30	10767.6	7.2854552e-313	10767.6	5.01689e-105	10767.6	7.52568e-211	10767.6
1.04279e-182	10779.7	1.72393e-285	10779.7	0	10779.7	0	10779.7		1.78162e-30	10779.7	5.4677427e-314	10779.7	1.26687e-105	10779.7	9.39303e-212	10779.7
1.51679e-183	10791.8	1.46517e-286	10791.8	0	10791.8	0	10791.8		1.17589e-30	10791.8	3.9866245e-315	10791.8	3.18321e-106	10791.8	1.16654e-212	10791.8
2.19526e-184	10803.9	1.23906e-287	10803.9	0	10803.9	0	10803.9		7.72252e-31	10803.9	0	10803.9	7.95846e-107	10803.9	1.44153e-213	10803.9
3.16139e-185	10816	1.04262e-288	10816	0	10816	0	10816		5.04645e-31	10816	0	10816	1.97982e-107	10816	1.77248e-214	10816
4.53005e-186	10828.1	8.72954e-290	10828.1	0	10828.1	0	10828.1		3.28132e-31	10828.1	0	10828.1	4.90066e-108	10828.1	2.16856e-215	10828.1
6.45893e-187	10840.2	7.27261e-291	10840.2	0	10840.2	0	10840.2		2.12299e-31	10840.2	0	10840.2	1.20703e-108	10840.2	2.63994e-216	10840.2
9.16328e-188	10852.3	6.02868e-292	10852.3	0	10852.3	0	10852.3		1.36673e-31	10852.3	0	10852.3	2.95809e-109	10852.3	3.19778e-217	10852.3
1.29352e-188	10864.4	4.97263e-293	10864.4	0	10864.4	0	10864.4		8.7549e-32	10864.4	0	10864.4	7.21337e-110	10864.4	3.85422e-218	10864.4
1.81689e-189	10876.5	4.08116e-294	10876.5	0	10876.5	0	10876.5		5.58027e-32	10876.5	0	10876.5	1.75024e-110	10876.5	4.62229e-219	10876.5
2.53932e-190	10888.6	3.33283e-295	10888.6	0	10888.6	0	10888.6		3.53911e-32	10888.6	0	10888.6	4.22562e-111	10888.6	5.51582e-220	10888.6
3.53132e-191	10900.7	2.70816e-296	10900.7	0	10900.7	0	10900.7		2.23341e-32	10900.7	0	10900.7	1.01511e-111	10900.7	6.54932e-221	10900.7
4.88642e-192	10912.8	2.18962e-297	10912.8	0	10912.8	0	10912.8		1.40241e-32	10912.8	0	10912.8	2.42645e-112	10912.8	7.73774e-222	10912.8
6.72785e-193	10924.9	1.76156e-298	10924.9	0	10924.9	0	10924.9		8.76229e-33	10924.9	0	10924.9	5.77115e-113	10924.9	9.09631e-223	10924.9
9.2171e-194	10937	1.41012e-299	10937	0	10937	0	10937		5.44745e-33	10937	0	10937	1.36579e-113	10937	1.06402e-223	10937
1.25645e-194	10949.1	1.12318e-300	10949.1	0	10949.1	0	10949.1		3.36979e-33	10949.1	0	10949.1	3.21618e-114	10949.1	1.23841e-224	10949.1
1.70423e-195	10961.1	8.90172e-302	10961.1	0	10961.1	0	10961.1		2.07418e-33	10961.1	0	10961.1	7.53577e-115	10961.1	1.43421e-225	10961.1
2.30009e-196	10973.2	7.0199e-303	10973.2	0	10973.2	0	10973.2		1.27035e-33	10973.2	0	10973.2	1.7569e-115	10973.2	1.6527e-226	10973.2
3.08882e-197	10985.3	5.50829e-304	10985.3	0	10985.3	0	10985.3		7.74167e-34	10985.3	0	10985.3	4.07569e-116	10985.3	1.895e-227	10985.3
4.12738e-198	10997.4	4.3007e-305	10997.4	0	10997.4	0	10997.4		4.69439e-34	10997.4	0	10997.4	9.40776e-117	10997.4	2.16199e-228	10997.4
5.48767e-199	11009.5	3.33454e-306	11009.5	0	11009.5	0	11009.5		2.83241e-34	11009.5	0	11009.5	2.16075e-117	11009.5	2.45433e-229	11009.5
7.25997e-200	11021.6	2.55213e-307	11021.6	0	11021.6	0	11021.6		1.70046e-34	11021.6	0	11021.6	4.93804e-118	11021.6	2.77233e-230	11021.6
9.55682e-201	11033.7	0	11033.7	0	11033.7	0	11033.7		1.01581e-34	11033.7	0	11033.7	1.12289e-118	11033.7	3.11594e-231	11033.7
1.25177e-201	11045.8	0	11045.8	0	11045.8	0	11045.8		6.03794e-35	11045.8	0	11045.8	2.5407e-119	11045.8	3.4847e-232	11045.8
1.63143e-202	11057.9	0	11057.9	0	11057.9	0	11057.9		3.57108e-35	11057.9	0	11057.9	5.72008e-120	11057.9	3.87771e-233	11057.9
2.11566e-203	11070	8.6691139e-312	11070	0	11070	0	11070		2.10157e-35	11070	0	11070	1.2814e-120	11070	4.29355e-234	11070
2.72995e-204	11082.1	6.5362029e-313	11082.1	0	11082.1	0	11082.1		1.23061e-35	11082.1	0	11082.1	2.85625e-121	11082.1	4.73033e-235	11082.1
3.50507e-205	11094.2	4.8938402e-314	11094.2	0	11094.2	0	11094.2		7.17016e-36	11094.2	0	11094.2	6.33494e-122	11094.2	5.18559e-236	11094.2
4.47787e-206	11106.3	0	11106.3	0	11106.3	0	11106.3		4.15692e-36	11106.3	0	11106.3	1.39805e-122	11106.3	5.65637e-237	11106.3
5.69218e-207	11118.4	0	11118.4	0	11118.4	0	11118.4		2.39799e-36	11118.4	0	11118.4	3.06996e-123	11118.4	6.13917e-238	11118.4
7.19976e-208	11130.5	0	11130.5	0	11130.5	0	11130.5		1.37643e-36	11130.5	0	11130.5	6.70775e-124	11130.5	6.63002e-239	11130.5
9.06129e-209	11142.6	0	11142.6	0	11142.6	0	11142.6		7.86134e-37	11142.6	0	11142.6	1.45832e-124	11142.6	7.12446e-240	11142.6
1.13474e-209	11154.7	0	11154.7	0	11154.7	0	11154.7		4.46756e-37	11154.7	0	11154.7	3.15473e-125	11154.7	7.61767e-241	11154.7
1.41394e-210	11166.8	0	11166.8	0	11166.8	0	11166.8		2.52625e-37	11166.8	0	11166.8	6.79053e-126	11166.8	8.10447e-242	11166.8
1.75308e-211	11178.9	0	11178.9	0	11178.9	0	11178.9		1.4214e-37	11178.9	0	11178.9	1.45438e-126	11178.9	8.57945e-243	11178.9
2.16274e-212	11191	0	11191	0	11191	0	11191		7.95772e-38	11191	0	11191	3.09945e-127	11191	9.03706e-244	11191
2.65485e-213	11203.1	0	11203.1	0	11203.1	0	11203.1		4.43296e-38	11203.1	0	11203.1	6.5724e-128	11203.1	9.47169e-245	11203.1
3.24271e-214	11215.2	0	11215.2	0	11215.2	0	11215.2		2.45715e-38	11215.2	0	11215.2	1.38674e-128	11215.2	9.8778e-246	11215.2
3.94101e-215	11227.3	0	11227.3	0	11227.3	0	11227.3		1.3552e-38	11227.3	0	11227.3	2.91139e-129	11227.3	1.025e-246	11227.3
4.76585e-216	11239.4	0	11239.4	0	11239.4	0	11239.4		7.43713e-39	11239.4	0	11239.4	6.08188e-130	11239.4	1.05834e-247	11239.4
5.73464e-217	11251.5	0	11251.5	0	11251.5	0	11251.5		4.06108e-39	11251.5	0	11251.5	1.26418e-130	11251.5	1.08731e-248	11251.5
6.866e-218	11263.6	0	11263.6	0	11263.6	0	11263.6		2.20653e-39	11263.6	0	11263.6	2.61463e-131	11263.6	1.11152e-249	11263.6
8.17965e-219	11275.7	0	11275.7	0	11275.7	0	11275.7		1.19292e-39	11275.7	0	11275.7	5.38078e-132	11275.7	1.13061e-250	11275.7
9.69612e-220	11287.8	0	11287.8	0	11287.8	0	11287.8		6.41719e-40	11287.8	0	11287.8	1.10182e-132	11287.8	1.1443e-251	11287.8
1.14365e-220	11299.9	0	11299.9	0	11299.9	0	11299.9		3.43488e-40	11299.9	0	11299.9	2.24498e-133	11299.9	1.1524e-252	11299.9
1.34221e-221	11312	0	11312	0	11312	0	11312		1.82941e-40	11312	0	11312	4.5514e-134	11312	1.15477e-253	11312
1.56741e-222	11324.1	0	11324.1	0	11324.1	0	11324.1		9.69488e-41	11324.1	0	11324.1	9.18143e-135	11324.1	1.15139e-254	11324.1
1.82128e-223	11336.2	0	11336.2	0	11336.2	0	11336.2		5.11219e-41	11336.2	0	11336.2	1.84293e-135	11336.2	1.1423e-255	11336.2
2.10573e-224	11348.3	0	11348.3	0	11348.3	0	11348.3		2.68228e-41	11348.3	0	11348.3	3.68077e-136	11348.3	1.12764e-256	11348.3
2.42249e-225	11360.4	0	11360.4	0	11360.4	0	11360.4		1.40034e-41	11360.4	0	11360.4	7.31478e-137	11360.4	1.10763e-257	11360.4
2.77302e-226	11372.5	0	11372.5	0	11372.5	0	11372.5		7.27438e-42	11372.5	0	11372.5	1.44643e-137	11372.5	1.08256e-258	11372.5
3.15847e-227	11384.6	0	11384.6	0	11384.6	0	11384.6		3.76003e-42	11384.6	0	11384.6	2.84594e-138	11384.6	1.05279e-259	11384.6
3.57959e-228	11396.7	0	11396.7	0	11396.7	0	11396.7		1.93383e-42	11396.7	0	11396.7	5.57168e-139	11396.7	1.01874e-260	11396.7
4.03666e-229	11408.8	0	11408.8	0	11408.8	0	11408.8		9.89644e-43	11408.8	0	11408.8	1.08537e-139	11408.8	9.80883e-262	11408.8
4.52943e-230	11420.9	0	11420.9	0	11420.9	0	11420.9		5.03932e-43	11420.9	0	11420.9	2.1038e-140	11420.9	9.39732e-263	11420.9
5.05706e-231	11433	0	11433	0	11433	0	11433		2.55327e-43	11433	0	11433	4.05755e-141	11433	8.95826e-264	11433
5.61804e-232	11445.1	0	11445.1	0	11445.1	0	11445.1		1.28723e-43	11445.1	0	11445.1	7.78672e-142	11445.1	8.49719e-265	11445.1
6.21018e-233	11457.2	0	11457.2	0	11457.2	0	11457.2		6.45723e-44	11457.2	0	11457.2	1.48689e-142	11457.2	8.01974e-266	11457.2
6.83055e-234	11469.3	0	11469.3	0	11469.3	0	11469.3		3.22307e-44	11469.3	0	11469.3	2.82511e-143	11469.3	7.53143e-267	11469.3
7.4755e-235	11481.4	0	11481.4	0	11481.4	0	11481.4		1.60076e-44	11481.4	0	11481.4	5.34101e-144	11481.4	7.03764e-268	11481.4
8.14062e-236	11493.5	0	11493.5	0	11493.5	0	11493.5		7.91068e-45	11493.5	0	11493.5	1.00472e-144	11493.5	6.54349e-269	11493.5
8.82078e-237	11505.6	0	11505.6	0	11505.6	0	11505.6		3.88987e-45	11505.6	0	11505.6	1.88061e-145	11505.6	6.05374e-270	11505.6
9.5102e-238	11517.7	0	11517.7	0	11517.7	0	11517.7		1.90322e-45	11517.7	0	11517.7	3.50256e-146	11517.7	5.57277e-271	11517.7
1.02024e-238	11529.8	0	11529.8	0	11529.8	0	11529.8		9.26563e-46	11529.8	0	11529.8	6.4909e-147	11529.8	5.10448e-272	11529.8
1.08906e-239	11541.9	0	11541.9	0	11541.9	0	11541.9		4.48842e-46	11541.9	0	11541.9	1.1969e-147	11541.9	4.65226e-273	11541.9
1.15673e-240	11554	0	11554	0	11554	0	11554		2.16344e-46	11554	0	11554	2.19604e-148	11554	4.219e-274	11554
1.22249e-241	11566.1	0	11566.1	0	11566.1	0	11566.1		1.0376e-46	11566.1	0	11566.1	4.0092e-149	11566.1	3.80704e-275	11566.1
1.28555e-242	11578.2	0	11578.2	0	11578.2	0	11578.2		4.9516e-47	11578.2	0	11578.2	7.28295e-150	11578.2	3.4182e-276	11578.2
1.34514e-243	11590.3	0	11590.3	0	11590.3	0	11590.3		2.35123e-47	11590.3	0	11590.3	1.3164e-150	11590.3	3.0538e-277	11590.3
1.40048e-244	11602.4	0	11602.4	0	11602.4	0	11602.4		1.11091e-47	11602.4	0	11602.4	2.36758e-151	11602.4	2.71466e-278	11602.4
1.45084e-245	11614.5	0	11614.5	0	11614.5	0	11614.5		5.22266e-48	11614.5	0	11614.5	4.23693e-152	11614.5	2.40118e-279	11614.5
1.49553e-246	11626.6	0	11626.6	0	11626.6	0	11626.6		2.44308e-48	11626.6	0	11626.6	7.54451e-153	11626.6	2.11332e-280	11626.6
1.53393e-247	11638.7	0	11638.7	0	11638.7	0	11638.7		1.13715e-48	11638.7	0	11638.7	1.33673e-153	11638.7	1.85071e-281	11638.7
1.56547e-248	11650.8	0	11650.8	0	11650.8	0	11650.8		5.2666e-49	11650.8	0	11650.8	2.35661e-154	11650.8	1.61266e-282	11650.8
1.58971e-249	11662.9	0	11662.9	0	11662.9	0	11662.9		2.42703e-49	11662.9	0	11662.9	4.13396e-155	11662.9	1.39824e-283	11662.9
1.60629e-250	11675	0	11675	0	11675	0	11675		1.11289e-49	11675	0	11675	7.21566e-156	11675	1.2063e-284	11675
1.61496e-251	11687.1	0	11687.1	0	11687.1	0	11687.1		5.07764e-50	11687.1	0	11687.1	1.2532e-156	11687.1	1.03552e-285	11687.1
1.6156e-252	11699.2	0	11699.2	0	11699.2	0	11699.2		2.30518e-50	11699.2	0	11699.2	2.16568e-157	11699.2	8.84491e-287	11699.2
1.60819e-253	11711.3	0	11711.3	0	11711.3	0	11711.3		1.04131e-50	11711.3	0	11711.3	3.72394e-158	11711.3	7.51731e-288	11711.3
1.59285e-254	11723.4	0	11723.4	0	11723.4	0	11723.4		4.68045e-51	11723.4	0	11723.4	6.37151e-159	11723.4	6.35717e-289	11723.4
1.56979e-255	11735.4	0	11735.4	0	11735.4	0	11735.4		2.09328e-51	11735.4	0	11735.4	1.08472e-159	11735.4	5.34931e-290	11735.4
1.53937e-256	11747.5	0	11747.5	0	11747.5	0	11747.5		9.31538e-52	11747.5	0	11747.5	1.83747e-160	11747.5	4.47882e-291	11747.5
1.50203e-257	11759.6	0	11759.6	0	11759.6	0	11759.6		4.12483e-52	11759.6	0	11759.6	3.09713e-161	11759.6	3.73133e-292	11759.6
1.45829e-258	11771.7	0	11771.7	0	11771.7	0	11771.7		1.81737e-52	11771.7	0	11771.7	5.19434e-162	11771.7	3.09311e-293	11771.7
1.40878e-259	11783.8	0	11783.8	0	11783.8	0	11783.8		7.96737e-53	11783.8	0	11783.8	8.6683e-163	11783.8	2.55129e-294	11783.8
1.35418e-260	11795.9	0	11795.9	0	11795.9	0	11795.9		3.47551e-53	11795.9	0	11795.9	1.43936e-163	11795.9	2.0939e-295	11795.9
1.29521e-261	11808	0	11808	0	11808	0	11808		1.50853e-53	11808	0	11808	2.37815e-164	11808	1.70996e-296	11808
1.23264e-262	11820.1	0	11820.1	0	11820.1	0	11820.1		6.51512e-54	11820.1	0	11820.1	3.90967e-165	11820.1	1.38947e-297	11820.1
1.16726e-263	11832.2	0	11832.2	0	11832.2	0	11832.2		2.79978e-54	11832.2	0	11832.2	6.39548e-166	11832.2	1.12342e-298	11832.2
1.09984e-264	11844.3	0	11844.3	0	11844.3	0	11844.3		1.19717e-54	11844.3	0	11844.3	1.04097e-166	11844.3	9.03794e-300	11844.3
1.03115e-265	11856.4	0	11856.4	0	11856.4	0	11856.4		5.09358e-55	11856.4	0	11856.4	1.68593e-167	11856.4	7.23485e-301	11856.4
9.61944e-267	11868.5	0	11868.5	0	11868.5	0	11868.5		2.15636e-55	11868.5	0	11868.5	2.71688e-168	11868.5	5.76264e-302	11868.5
8.92914e-268	11880.6	0	11880.6	0	11880.6	0	11880.6		9.0835e-56	11880.6	0	11880.6	4.35647e-169	11880.6	4.56716e-303	11880.6
8.24712e-269	11892.7	0	11892.7	0	11892.7	0	11892.7		3.8073e-56	11892.7	0	11892.7	6.95074e-170	11892.7	3.60167e-304	11892.7
7.57927e-270	11904.8	0	11904.8	0	11904.8	0	11904.8		1.58786e-56	11904.8	0	11904.8	1.10347e-170	11904.8	2.82053e-305	11904.8
6.93082e-271	11916.9	0	11916.9	0	11916.9	0	11916.9		6.58935e-57	11916.9	0	11916.9	1.7431e-171	11916.9	2.18038e-306	11916.9
6.3063e-272	11929	0	11929	0	11929	0	11929		2.72085e-57	11929	0	11929	2.73979e-172	11929	1.6939e-307	11929
5.70949e-273	11941.1	0	11941.1	0	11941.1	0	11941.1		1.11789e-57	11941.1	0	11941.1	4.28493e-173	11941.1	0	11941.1
5.14343e-274	11953.2	0	11953.2	0	11953.2	0	11953.2		4.57009e-58	11953.2	0	11953.2	6.66812e-174	11953.2	0	11953.2
4.61042e-275	11965.3	0	11965.3	0	11965.3	0	11965.3		1.85902e-58	11965.3	0	11965.3	1.03251e-174	11965.3	7.7081119e-311	11965.3
4.11208e-276	11977.4	0	11977.4	0	11977.4	0	11977.4		7.52448e-59	11977.4	0	11977.4	1.59082e-175	11977.4	5.869882e-312	11977.4
3.64934e-277	11989.5	0	11989.5	0	11989.5	0	11989.5		3.03041e-59	11989.5	0	11989.5	2.43881e-176	11989.5	4.4478241e-313	11989.5
3.22255e-278	12001.6	0	12001.6	0	12001.6	0	12001.6		1.21439e-59	12001.6	0	12001.6	3.72021e-177	12001.6	3.3468734e-314	12001.6
2.83151e-279	12013.7	0	12013.7	0	12013.7	0	12013.7		4.84226e-60	12013.7	0	12013.7	5.64664e-178	12013.7	0	12013.7
2.47554e-280	12025.8	0	12025.8	0	12025.8	0	12025.8		1.92119e-60	12025.8	0	12025.8	8.52796e-179	12025.8	0	12025.8
2.15354e-281	12037.9	0	12037.9	0	12037.9	0	12037.9		7.58447e-61	12037.9	0	12037.9	1.28154e-179	12037.9	0	12037.9
1.8641e-282	12050	0	12050	0	12050	0	12050		2.97929e-61	12050	0	12050	1.91625e-180	12050	0	12050
1.60553e-283	12062.1	0	12062.1	0	12062.1	0	12062.1		1.16448e-61	12062.1	0	12062.1	2.85106e-181	12062.1	0	12062.1
1.37594e-284	12074.2	0	12074.2	0	12074.2	0	12074.2		4.52883e-62	12074.2	0	12074.2	4.22077e-182	12074.2	0	12074.2
1.17331e-285	12086.3	0	12086.3	0	12086.3	0	12086.3		1.75255e-62	12086.3	0	12086.3	6.21741e-183	12086.3	0	12086.3
9.95539e-287	12098.4	0	12098.4	0	12098.4	0	12098.4		6.74821e-63	12098.4	0	12098.4	9.11297e-184	12098.4	0	12098.4

## Sheet: Figure 4
(a) Fe+(H2)						(b) Fe+(D2)						(c) Fe+(H2)2						(d) Fe+(D2)2
Red		Pink		Violet		Red		Pink		Violet		Red		Pink		Violet		Red		Pink		Violet
Wavenumber	σ	Wavenumber	σ	Wavenumber	σ	Wavenumber	σ	Wavenumber	σ	Wavenumber	σ	Wavenumber	σ	Wavenumber	σ	Wavenumber	σ	Wavenumber	σ	Wavenumber	σ	Wavenumber	σ
cm-1	cm2	cm-1	cm2	cm-1	cm2	cm-1	cm2	cm-1	cm2	cm-1	cm2	cm-1	cm2	cm-1	cm2	cm-1	cm2	cm-1	cm2	cm-1	cm2	cm-1	cm2
2473.63	1.0876e-21	1996.22	1.94743e-20	2960.57	4.11042e-20	2254.05	1.94518e-21	1996.22	2.01872e-20	2157.33	2.70523e-20	2763.07	1.43382e-21	1996.22	3.4979e-21	3199.58	1.73408e-20	2234.09	2.26044e-21	1996.22	3.45166e-21	2361.72	7.35999e-21
2493.59	1.2027e-21	2008.32	1.9852e-20	2960.82	4.11041e-20	2274.01	2.72998e-21	2008.32	2.06527e-20	2157.5	2.706e-20	2793.01	1.09678e-21	2008.32	3.60666e-21	3199.75	1.73431e-20	2249.06	1.91187e-21	2008.32	3.57476e-21	2361.8	7.36158e-21
2513.55	1.21561e-21	2020.42	2.02363e-20	2961.07	4.1104e-20	2293.97	2.05842e-21	2020.42	2.11284e-20	2157.67	2.70676e-20	2822.95	1.38214e-21	2020.42	3.71649e-21	3199.92	1.73453e-20	2264.03	2.00562e-21	2020.42	3.69927e-21	2361.89	7.36318e-21
2533.51	1.10133e-21	2032.52	2.06267e-20	2961.32	4.11039e-20	2313.93	3.7202e-21	2032.52	2.16138e-20	2157.84	2.70753e-20	2852.9	1.75138e-21	2032.52	3.82733e-21	3200.1	1.73476e-20	2279	2.33722e-21	2032.52	3.82507e-21	2361.98	7.36479e-21
2553.47	1.06784e-21	2044.61	2.10228e-20	2961.57	4.11038e-20	2333.9	3.03467e-21	2044.61	2.21085e-20	2158.01	2.7083e-20	2882.84	2.02745e-21	2044.61	3.93907e-21	3200.27	1.73499e-20	2293.97	2.45714e-21	2044.61	3.95201e-21	2362.06	7.36641e-21
2573.43	1.32343e-21	2056.71	2.14238e-20	2961.82	4.11036e-20	2353.86	2.97418e-21	2056.71	2.2612e-20	2158.17	2.70906e-20	2912.78	2.04806e-21	2056.71	4.05165e-21	3200.44	1.73522e-20	2308.94	2.68598e-21	2056.71	4.07996e-21	2362.15	7.36804e-21
2593.4	1.05684e-21	2068.81	2.18293e-20	2962.07	4.11035e-20	2373.82	2.79337e-21	2068.81	2.31237e-20	2158.34	2.70983e-20	2942.72	2.24372e-21	2068.81	4.16498e-21	3200.62	1.73545e-20	2323.91	2.59067e-21	2068.81	4.20876e-21	2362.24	7.36969e-21
2613.36	1.29837e-21	2080.91	2.22386e-20	2962.33	4.11034e-20	2393.78	3.32693e-21	2080.91	2.3643e-20	2158.51	2.71059e-20	2972.67	2.88528e-21	2080.91	4.27897e-21	3200.79	1.73567e-20	2338.89	3.0312e-21	2080.91	4.3383e-21	2362.32	7.37134e-21
2633.32	1.18977e-21	2093.01	2.26511e-20	2962.58	4.11033e-20	2413.74	3.44636e-21	2093.01	2.41692e-20	2158.68	2.71136e-20	3002.61	3.52527e-21	2093.01	4.39353e-21	3200.96	1.7359e-20	2353.86	3.47543e-21	2093.01	4.46841e-21	2362.41	7.37301e-21
2653.28	1.46665e-21	2105.11	2.30661e-20	2962.83	4.11031e-20	2433.7	2.72356e-21	2105.11	2.47017e-20	2158.85	2.71213e-20	3032.55	3.40755e-21	2105.11	4.5086e-21	3201.13	1.73613e-20	2368.83	3.93802e-21	2105.11	4.59899e-21	2362.49	7.37469e-21
2673.24	1.7085e-21	2117.2	2.34831e-20	2963.08	4.1103e-20	2453.66	2.79377e-21	2117.2	2.52395e-20	2159.01	2.71289e-20	3062.49	3.65055e-21	2117.2	4.62408e-21	3201.31	1.73636e-20	2383.8	5.1767e-21	2117.2	4.72988e-21	2362.58	7.37638e-21
2693.2	1.3529e-21	2129.3	2.39014e-20	2963.33	4.11029e-20	2473.63	3.58543e-21	2129.3	2.5782e-20	2159.18	2.71366e-20	3092.44	3.45147e-21	2129.3	4.7399e-21	3201.48	1.73658e-20	2393.78	5.74156e-21	2129.3	4.86097e-21	2362.67	7.37808e-21
2713.17	1.34274e-21	2141.4	2.43203e-20	2963.58	4.11028e-20	2493.59	3.23166e-21	2141.4	2.63283e-20	2159.35	2.71443e-20	3122.38	4.01373e-21	2141.4	4.85597e-21	3201.65	1.73681e-20	2398.77	6.46472e-21	2141.4	4.99214e-21	2362.75	7.3798e-21
2733.13	1.39728e-21	2153.5	2.47393e-20	2963.83	4.11027e-20	2513.55	3.48067e-21	2153.5	2.68776e-20	2159.52	2.71519e-20	3152.32	4.07163e-21	2153.5	4.97223e-21	3201.82	1.73704e-20	2403.76	5.9076e-21	2153.5	5.12327e-21	2362.84	7.38152e-21
2753.09	1.60742e-21	2165.6	2.51578e-20	2964.08	4.11025e-20	2533.51	3.77682e-21	2165.6	2.74289e-20	2159.69	2.71596e-20	3182.26	4.34229e-21	2165.6	5.08861e-21	3202	1.73727e-20	2408.75	7.57789e-21	2165.6	5.25427e-21	2362.93	7.38326e-21
2773.05	1.82069e-21	2177.7	2.55752e-20	2964.34	4.11023e-20	2553.47	3.27686e-21	2177.7	2.79814e-20	2159.86	2.71672e-20	3212.21	5.14689e-21	2177.7	5.20502e-21	3202.17	1.73749e-20	2413.74	7.46621e-21	2177.7	5.38505e-21	2363.01	7.38501e-21
2793.01	1.44722e-21	2189.79	2.59911e-20	2964.59	4.11021e-20	2573.43	2.88991e-21	2189.79	2.85342e-20	2160.02	2.71749e-20	3242.15	6.16635e-21	2189.79	5.32141e-21	3202.34	1.73772e-20	2418.73	8.23458e-21	2189.79	5.51551e-21	2363.1	7.38678e-21
2812.97	2.02373e-21	2201.89	2.64048e-20	2964.84	4.11019e-20	2593.4	3.34623e-21	2201.89	2.90864e-20	2160.19	2.71826e-20	3272.09	6.69912e-21	2201.89	5.43771e-21	3202.51	1.73795e-20	2423.72	7.77004e-21	2201.89	5.6456e-21	2363.19	7.38855e-21
2832.94	1.99092e-21	2213.99	2.68161e-20	2965.09	4.11017e-20	2613.36	2.46024e-21	2213.99	2.96372e-20	2160.36	2.71902e-20	3302.03	6.7086e-21	2213.99	5.55385e-21	3202.69	1.73818e-20	2428.71	8.38498e-21	2213.99	5.77524e-21	2363.27	7.39034e-21
2852.9	2.18379e-21	2226.09	2.72244e-20	2965.34	4.11015e-20	2633.32	2.67375e-21	2226.09	3.01858e-20	2160.53	2.71979e-20	3331.98	6.5088e-21	2226.09	5.66978e-21	3202.86	1.73841e-20	2433.7	8.15877e-21	2226.09	5.90439e-21	2363.36	7.39215e-21
2872.86	2.85546e-21	2238.19	2.76295e-20	2965.59	4.11013e-20	2653.28	2.29479e-21	2238.19	3.07314e-20	2160.7	2.72055e-20	3361.92	6.68739e-21	2238.19	5.78545e-21	3203.03	1.73863e-20	2438.69	8.50099e-21	2238.19	6.03301e-21	2363.44	7.39396e-21
2892.82	2.77458e-21	2250.29	2.8031e-20	2965.84	4.11012e-20	2673.24	2.53753e-21	2250.29	3.12732e-20	2160.86	2.72132e-20	3391.86	7.10037e-21	2250.29	5.9008e-21	3203.2	1.73886e-20	2443.68	8.53391e-21	2250.29	6.16108e-21	2363.53	7.39579e-21
2912.78	2.91856e-21	2262.38	2.84286e-20	2966.1	4.1101e-20	2693.2	2.76963e-21	2262.38	3.18105e-20	2161.03	2.72209e-20	3421.8	7.27431e-21	2262.38	6.01578e-21	3203.38	1.73909e-20	2448.67	8.25186e-21	2262.38	6.28858e-21	2363.62	7.39764e-21
2932.74	3.5551e-21	2274.48	2.88222e-20	2966.35	4.11008e-20	2713.17	2.80437e-21	2274.48	3.23427e-20	2161.2	2.72285e-20	3451.74	7.55097e-21	2274.48	6.13036e-21	3203.55	1.73932e-20	2453.66	8.25995e-21	2274.48	6.4155e-21	2363.7	7.39949e-21
2952.7	3.44088e-21	2286.58	2.92116e-20	2966.6	4.11006e-20	2733.13	2.72674e-21	2286.58	3.28692e-20	2161.37	2.72362e-20	3481.69	7.06026e-21	2286.58	6.2445e-21	3203.72	1.73954e-20	2458.66	8.71455e-21	2286.58	6.54186e-21	2363.79	7.40137e-21
2972.67	4.06299e-21	2298.68	2.95967e-20	2966.85	4.11004e-20	2753.09	2.62963e-21	2298.68	3.33895e-20	2161.54	2.72439e-20	3511.63	3.83586e-21	2298.68	6.35817e-21	3203.89	1.73977e-20	2463.65	8.43729e-21	2298.68	6.66768e-21	2363.88	7.40325e-21
2992.63	3.96843e-21	2310.78	2.99774e-20	2967.1	4.11002e-20	2773.05	3.16016e-21	2310.78	3.39031e-20	2161.7	2.72515e-20	3541.57	3.37254e-21	2310.78	6.47134e-21	3204.07	1.74e-20	2468.64	9.58627e-21	2310.78	6.79297e-21	2363.96	7.40515e-21
3012.59	5.02429e-21	2322.88	3.03537e-20	2967.35	4.11e-20	2793.01	2.76467e-21	2322.88	3.44095e-20	2161.87	2.72592e-20	3571.51	2.51584e-21	2322.88	6.58401e-21	3204.24	1.74023e-20	2473.63	8.6812e-21	2322.88	6.91779e-21	2364.05	7.40707e-21
3032.55	4.99203e-21	2334.97	3.07256e-20	2967.6	4.10998e-20	2812.97	3.0888e-21	2334.97	3.49085e-20	2162.04	2.72668e-20	3601.46	2.27866e-21	2334.97	6.69616e-21	3204.41	1.74046e-20	2478.62	8.68524e-21	2334.97	7.04215e-21	2364.13	7.40899e-21
3052.51	5.47778e-21	2347.07	3.10931e-20	2967.85	4.10996e-20	2832.94	2.93698e-21	2347.07	3.53997e-20	2162.21	2.72745e-20	3631.4	2.09185e-21	2347.07	6.8078e-21	3204.58	1.74068e-20	2483.61	8.79768e-21	2347.07	7.16613e-21	2364.22	7.41094e-21
3072.47	5.34136e-21	2359.17	3.14562e-20	2968.11	4.10994e-20	2852.9	3.23512e-21	2359.17	3.58828e-20	2162.38	2.72822e-20	3661.34	2.15492e-21	2359.17	6.91894e-21	3204.76	1.74091e-20	2488.6	9.06698e-21	2359.17	7.28976e-21	2364.31	7.4129e-21
3092.44	5.53671e-21	2371.27	3.18152e-20	2968.36	4.10992e-20	2872.86	3.9733e-21	2371.27	3.63578e-20	2162.55	2.72898e-20	3691.28	2.02205e-21	2371.27	7.02962e-21	3204.93	1.74114e-20	2493.59	7.92123e-21	2371.27	7.41311e-21	2364.39	7.41487e-21
3112.4	8.16595e-21	2383.37	3.21699e-20	2968.61	4.1099e-20	2892.82	4.38279e-21	2383.37	3.68243e-20	2162.71	2.72975e-20	3721.23	2.05229e-21	2383.37	7.13986e-21	3205.1	1.74137e-20	2498.58	7.61047e-21	2383.37	7.53622e-21	2364.48	7.41686e-21
3132.36	9.5542e-21	2395.47	3.25205e-20	2968.86	4.10988e-20	2912.78	5.42233e-21	2395.47	3.72823e-20	2162.88	2.73052e-20	3751.17	1.95204e-21	2395.47	7.24971e-21	3205.27	1.74159e-20	2503.57	8.01541e-21	2395.47	7.65915e-21	2364.57	7.41887e-21
3152.32	9.47035e-21	2407.56	3.28671e-20	2969.11	4.10986e-20	2932.74	5.01843e-21	2407.56	3.77315e-20	2163.05	2.73128e-20	3781.11	2.00989e-21	2407.56	7.35923e-21	3205.45	1.74182e-20	2513.55	7.099e-21	2407.56	7.78196e-21	2364.65	7.42089e-21
3172.28	9.21401e-21	2419.66	3.32097e-20	2969.36	4.10984e-20	2952.7	5.04217e-21	2419.66	3.8172e-20	2163.22	2.73205e-20	3811.05	2.28221e-21	2419.66	7.46849e-21	3205.62	1.74205e-20	2523.53	6.49304e-21	2419.66	7.90471e-21	2364.74	7.42293e-21
3192.24	1.03142e-20	2431.76	3.35484e-20	2969.61	4.10982e-20	2972.67	5.42082e-21	2431.76	3.86036e-20	2163.39	2.73281e-20	3841	2.26967e-21	2431.76	7.57757e-21	3205.79	1.74228e-20	2543.49	4.38962e-21	2431.76	8.02742e-21	2364.83	7.42499e-21
3212.21	1.23794e-20	2443.86	3.3883e-20	2969.87	4.1098e-20	2992.63	6.17474e-21	2443.86	3.90262e-20	2163.55	2.73358e-20	3870.94	1.86875e-21	2443.86	7.68657e-21	3205.96	1.74251e-20	2563.45	3.61093e-21	2443.86	8.15015e-21	2364.91	7.42706e-21
3232.17	1.24249e-20	2455.96	3.42136e-20	2970.12	4.10978e-20	3012.59	6.69525e-21	2455.96	3.94397e-20	2163.72	2.73435e-20	3900.88	1.51024e-21	2455.96	7.79556e-21	3206.14	1.74273e-20	2583.42	3.23075e-21	2455.96	8.27293e-21	2365	7.42914e-21
3252.13	9.41045e-21	2468.06	3.45401e-20	2970.37	4.10976e-20	3032.55	6.8261e-21	2468.06	3.9844e-20	2163.89	2.73511e-20	3930.82	1.25001e-21	2468.06	7.90467e-21	3206.31	1.74295e-20	2593.4	2.69426e-21	2468.06	8.39579e-21	2365.08	7.43125e-21
3272.09	7.24029e-21	2480.15	3.48624e-20	2970.62	4.10974e-20	3052.51	6.55978e-21	2480.15	4.02389e-20	2164.06	2.73588e-20	3960.77	1.28397e-21	2480.15	8.014e-21	3206.48	1.74318e-20	2613.36	2.5417e-21	2480.15	8.51875e-21	2365.17	7.43337e-21
3292.05	7.06425e-21	2492.25	3.51802e-20	2970.87	4.10972e-20	3072.47	6.15834e-21	2492.25	4.06243e-20	2164.23	2.73665e-20	3990.71	1.14429e-21	2492.25	8.12367e-21	3206.66	1.7434e-20	2633.32	2.49793e-21	2492.25	8.64183e-21	2365.26	7.43551e-21
3312.01	7.46207e-21	2504.35	3.54933e-20	2971.12	4.1097e-20	3092.44	5.98493e-21	2504.35	4.1e-20	2164.39	2.73741e-20			2504.35	8.23378e-21	3206.83	1.74362e-20	2653.28	2.33383e-21	2504.35	8.76505e-21	2365.34	7.43767e-21
3331.98	7.23964e-21	2516.45	3.58014e-20	2971.37	4.10968e-20	3112.4	5.66584e-21	2516.45	4.13658e-20	2164.56	2.73818e-20			2516.45	8.34446e-21	3207	1.74384e-20	2673.24	2.68188e-21	2516.45	8.8884e-21	2365.43	7.43984e-21
3351.94	7.00928e-21	2528.55	3.61042e-20	2971.62	4.10966e-20	3132.36	6.08611e-21	2528.55	4.17216e-20	2164.73	2.73895e-20			2528.55	8.45581e-21	3207.17	1.74407e-20	2693.2	2.36246e-21	2528.55	9.0119e-21	2365.52	7.44204e-21
3371.9	7.16042e-21	2540.65	3.64014e-20	2971.88	4.10964e-20	3152.32	6.39792e-21	2540.65	4.20671e-20	2164.9	2.73971e-20			2540.65	8.56794e-21	3207.35	1.74429e-20	2713.17	2.30726e-21	2540.65	9.13555e-21	2365.6	7.44425e-21
3391.86	7.27302e-21	2552.74	3.66925e-20	2972.13	4.10962e-20	3172.28	6.39319e-21	2552.74	4.24021e-20	2165.07	2.74048e-20			2552.74	8.68095e-21	3207.52	1.74451e-20	2733.13	2.49843e-21	2552.74	9.25935e-21	2365.69	7.44648e-21
3411.82	9.05522e-21	2564.84	3.69772e-20	2972.38	4.1096e-20	3192.24	5.98974e-21	2564.84	4.27264e-20	2165.23	2.74124e-20			2564.84	8.79494e-21	3207.69	1.74473e-20	2753.09	2.56092e-21	2564.84	9.38333e-21	2365.78	7.44873e-21
3431.78	1.11203e-20	2576.94	3.72549e-20	2972.63	4.10958e-20	3212.21	7.2092e-21	2576.94	4.30396e-20	2165.4	2.74201e-20			2576.94	8.91e-21	3207.86	1.74496e-20	2773.05	2.46037e-21	2576.94	9.5075e-21	2365.86	7.451e-21
3451.74	1.08532e-20	2589.04	3.75252e-20	2972.88	4.10956e-20	3232.17	6.48516e-21	2589.04	4.33417e-20	2165.57	2.74278e-20			2589.04	9.02621e-21	3208.04	1.74518e-20	2793.01	2.5868e-21	2589.04	9.63189e-21	2365.95	7.45328e-21
3471.71	1.12288e-20	2601.14	3.77876e-20	2973.13	4.10954e-20	3252.13	5.77579e-21	2601.14	4.36322e-20	2165.74	2.74355e-20			2601.14	9.14364e-21	3208.21	1.7454e-20	2812.97	2.97163e-21	2601.14	9.75654e-21	2366.03	7.45559e-21
3491.67	1.17615e-20	2613.23	3.80417e-20	2973.38	4.10952e-20	3272.09	5.92184e-21	2613.23	4.39111e-20	2165.91	2.74431e-20			2613.23	9.26235e-21	3208.38	1.74562e-20	2832.94	2.98743e-21	2613.23	9.88151e-21	2366.12	7.45792e-21
3511.63	1.04311e-20	2625.33	3.8287e-20	2973.64	4.1095e-20	3292.05	5.02681e-21	2625.33	4.4178e-20	2166.08	2.74508e-20			2625.33	9.38242e-21	3208.55	1.74585e-20	2852.9	3.08049e-21	2625.33	1.00069e-20	2366.21	7.46026e-21
3531.59	1.04677e-20	2637.43	3.85231e-20	2973.89	4.10948e-20	3312.01	4.63228e-21	2637.43	4.44327e-20	2166.24	2.74585e-20			2637.43	9.50389e-21	3208.73	1.74607e-20	2872.86	3.50491e-21	2637.43	1.01327e-20	2366.29	7.46263e-21
3551.55	1.0981e-20	2649.53	3.87495e-20	2974.14	4.10946e-20	3331.98	4.43742e-21	2649.53	4.46751e-20	2166.41	2.74662e-20			2649.53	9.62682e-21	3208.9	1.74629e-20	2892.82	3.85041e-21	2649.53	1.02592e-20	2366.38	7.46502e-21
3571.51	1.12312e-20	2661.63	3.8966e-20	2974.39	4.10944e-20	3351.94	4.5363e-21	2661.63	4.49051e-20	2166.58	2.74739e-20			2661.63	9.75128e-21	3209.07	1.74651e-20	2912.78	4.56894e-21	2661.63	1.03864e-20	2366.47	7.46742e-21
3591.48	1.17525e-20	2673.73	3.91721e-20	2974.64	4.10942e-20	3371.9	5.18257e-21	2673.73	4.51223e-20	2166.75	2.74815e-20			2673.73	9.87733e-21	3209.24	1.74674e-20	2932.74	5.52329e-21	2673.73	1.05145e-20	2366.55	7.46985e-21
3611.44	1.2175e-20	2685.82	3.93677e-20	2974.89	4.1094e-20	3391.86	5.78176e-21	2685.82	4.53268e-20	2166.92	2.74892e-20			2685.82	1.0005e-20	3209.42	1.74696e-20	2952.7	6.53758e-21	2685.82	1.06437e-20	2366.64	7.4723e-21
3631.4	1.30831e-20	2697.92	3.95524e-20	2975.14	4.10938e-20	3411.82	6.35999e-21	2697.92	4.55184e-20	2167.08	2.74969e-20			2697.92	1.01344e-20	3209.59	1.74718e-20	2972.67	7.08291e-21	2697.92	1.07742e-20	2366.73	7.47477e-21
3651.36	1.3127e-20	2710.02	3.97261e-20	2975.39	4.10936e-20	3431.78	7.06966e-21	2710.02	4.5697e-20	2167.25	2.75046e-20			2710.02	1.02657e-20	3209.76	1.74741e-20	2992.63	7.8663e-21	2710.02	1.09062e-20	2366.81	7.47727e-21
3671.32	1.31149e-20	2722.12	3.98886e-20	2975.65	4.10934e-20	3451.74	7.05791e-21	2722.12	4.58625e-20	2167.42	2.75123e-20			2722.12	1.03988e-20	3209.93	1.74763e-20	3002.61	7.99731e-21	2722.12	1.10399e-20	2366.9	7.47978e-21
3691.28	1.44877e-20	2734.22	4.004e-20	2975.9	4.10932e-20	3471.71	7.3405e-21	2734.22	4.6015e-20	2167.59	2.75199e-20			2734.22	1.0534e-20	3210.11	1.74785e-20	3012.59	8.58492e-21	2734.22	1.11757e-20	2366.98	7.48232e-21
3711.25	1.26107e-20	2746.32	4.01802e-20	2976.15	4.10931e-20	3491.67	7.55461e-21	2746.32	4.61543e-20	2167.76	2.75276e-20			2746.32	1.06713e-20	3210.28	1.74807e-20	3022.57	8.92621e-21	2746.32	1.13137e-20	2367.07	7.48488e-21
3731.21	1.24371e-20	2758.41	4.03093e-20	2976.4	4.10928e-20	3511.63	6.32407e-21	2758.41	4.62805e-20	2167.92	2.75353e-20			2758.41	1.08109e-20	3210.45	1.7483e-20	3032.55	8.38292e-21	2758.41	1.14542e-20	2367.16	7.48746e-21
3751.17	1.32826e-20	2770.51	4.04273e-20	2976.65	4.10925e-20	3531.59	6.90611e-21	2770.51	4.63937e-20	2168.09	2.7543e-20			2770.51	1.0953e-20	3210.62	1.74852e-20	3042.53	8.81648e-21	2770.51	1.15975e-20	2367.24	7.49007e-21
3771.13	1.4001e-20	2782.61	4.05346e-20	2976.9	4.10923e-20	3551.55	6.30257e-21	2782.61	4.64938e-20	2168.26	2.75507e-20			2782.61	1.10976e-20	3210.8	1.74874e-20	3052.51	8.47006e-21	2782.61	1.17439e-20	2367.33	7.4927e-21
3791.09	1.32396e-20	2794.71	4.06313e-20	2977.15	4.1092e-20	3571.51	6.35032e-21	2794.71	4.65809e-20	2168.43	2.75584e-20			2794.71	1.1245e-20	3210.97	1.74896e-20	3062.49	9.13364e-21	2794.71	1.18936e-20	2367.42	7.49535e-21
3811.05	1.29154e-20	2806.81	4.07176e-20	2977.41	4.10917e-20	3591.48	6.71625e-21	2806.81	4.6655e-20	2168.6	2.7566e-20			2806.81	1.13954e-20	3211.14	1.74919e-20	3072.47	8.54319e-21	2806.81	1.20468e-20	2367.5	7.49803e-21
3831.02	1.32195e-20	2818.91	4.0794e-20	2977.66	4.10915e-20	3611.44	6.20486e-21	2818.91	4.67164e-20	2168.77	2.75737e-20			2818.91	1.15488e-20	3211.31	1.74941e-20	3082.46	8.30741e-21	2818.91	1.22038e-20	2367.59	7.50073e-21
3850.98	1.19022e-20	2831	4.08608e-20	2977.91	4.10912e-20	3631.4	6.43556e-21	2831	4.67651e-20	2168.93	2.75814e-20			2831	1.17055e-20	3211.49	1.74963e-20	3092.44	7.0179e-21	2831	1.23648e-20	2367.68	7.50346e-21
3870.94	1.18892e-20	2843.1	4.09185e-20	2978.16	4.10909e-20	3651.36	6.74228e-21	2843.1	4.68012e-20	2169.1	2.75891e-20			2843.1	1.18655e-20	3211.66	1.74985e-20	3102.42	8.0399e-21	2843.1	1.25298e-20	2367.76	7.50621e-21
3890.9	1.35324e-20	2855.2	4.09675e-20	2978.41	4.10907e-20	3671.32	7.27313e-21	2855.2	4.68249e-20	2169.27	2.75968e-20			2855.2	1.20291e-20	3211.83	1.75008e-20	3112.4	7.80696e-21	2855.2	1.26991e-20	2367.85	7.50898e-21
3910.86	1.33593e-20	2867.3	4.10082e-20	2978.66	4.10904e-20	3691.28	6.85208e-21	2867.3	4.68363e-20	2169.44	2.76045e-20			2867.3	1.21963e-20	3212.01	1.7503e-20	3122.38	7.76861e-21	2867.3	1.28726e-20	2367.93	7.51178e-21
3930.82	1.21829e-20	2879.4	4.10413e-20	2978.91	4.10901e-20	3711.25	6.82237e-21	2879.4	4.68357e-20	2169.61	2.76121e-20			2879.4	1.23671e-20	3212.18	1.75052e-20	3132.36	7.29249e-21	2879.4	1.30504e-20	2368.02	7.51461e-21
3950.78	1.25824e-20	2891.5	4.10672e-20	2979.16	4.10899e-20	3731.21	7.10108e-21	2891.5	4.68231e-20	2169.77	2.76198e-20			2891.5	1.25416e-20	3212.35	1.75074e-20	3142.34	7.44119e-21	2891.5	1.32326e-20	2368.11	7.51746e-21
3970.75	1.29301e-20	2903.59	4.10866e-20	2979.42	4.10896e-20	3751.17	8.16942e-21	2903.59	4.67989e-20	2169.94	2.76275e-20			2903.59	1.27198e-20	3212.52	1.75097e-20	3152.32	7.51076e-21	2903.59	1.34189e-20	2368.19	7.52034e-21
3990.71	1.19399e-20	2915.69	4.10998e-20	2979.67	4.10894e-20	3771.13	7.72773e-21	2915.69	4.67631e-20	2170.11	2.76352e-20			2915.69	1.29015e-20	3212.7	1.75119e-20	3162.3	7.16636e-21	2915.69	1.36094e-20	2368.28	7.52325e-21
		2927.79	4.11075e-20	2979.92	4.10891e-20	3791.09	8.60324e-21	2927.79	4.67161e-20	2170.28	2.76429e-20			2927.79	1.30867e-20	3212.87	1.75141e-20	3172.28	7.02097e-21	2927.79	1.38038e-20	2368.37	7.52618e-21
		2939.89	4.11102e-20	2980.17	4.10888e-20	3811.05	9.39581e-21	2939.89	4.6658e-20	2170.45	2.76506e-20			2939.89	1.32751e-20	3213.04	1.75163e-20	3182.26	6.7862e-21	2939.89	1.40018e-20	2368.45	7.52914e-21
		2951.99	4.11084e-20	2980.42	4.10886e-20	3831.02	1.0592e-20	2951.99	4.65889e-20	2170.61	2.76582e-20			2951.99	1.34665e-20	3213.21	1.75186e-20	3192.24	6.35553e-21	2951.99	1.42033e-20	2368.54	7.53213e-21
		2964.09	4.11025e-20	2980.67	4.10883e-20	3850.98	1.09966e-20	2964.09	4.65092e-20	2170.78	2.76659e-20			2964.09	1.36606e-20	3213.39	1.75208e-20	3202.22	6.48978e-21	2964.09	1.44079e-20	2368.63	7.53515e-21
		2976.18	4.1093e-20	2980.92	4.1088e-20	3870.94	1.00976e-20	2976.18	4.6419e-20	2170.95	2.76736e-20			2976.18	1.3857e-20	3213.56	1.7523e-20	3212.21	6.66136e-21	2976.18	1.46152e-20	2368.71	7.53819e-21
		2988.28	4.10802e-20	2981.18	4.10878e-20	3890.9	9.89765e-21	2988.28	4.63184e-20	2171.12	2.76813e-20			2988.28	1.40554e-20	3213.73	1.75253e-20	3222.19	6.10595e-21	2988.28	1.48247e-20	2368.8	7.54126e-21
		3000.38	4.10644e-20	2981.43	4.10875e-20	3910.86	9.09558e-21	3000.38	4.62077e-20	2171.29	2.7689e-20			3000.38	1.42553e-20	3213.9	1.75275e-20	3232.17	6.35442e-21	3000.38	1.50362e-20	2368.88	7.54436e-21
		3012.48	4.1046e-20	2981.68	4.10872e-20	3930.82	9.27816e-21	3012.48	4.6087e-20	2171.45	2.76967e-20			3012.48	1.44563e-20	3214.08	1.75297e-20	3242.15	5.46689e-21	3012.48	1.5249e-20	2368.97	7.5475e-21
		3024.58	4.1025e-20	2981.93	4.1087e-20	3950.78	8.79416e-21	3024.58	4.59564e-20	2171.62	2.77044e-20			3024.58	1.46577e-20	3214.25	1.75319e-20	3262.11	4.656e-21	3024.58	1.54628e-20	2369.06	7.55066e-21
		3036.68	4.10016e-20	2982.18	4.10867e-20	3970.75	7.64471e-21	3036.68	4.58161e-20	2171.79	2.7712e-20			3036.68	1.48591e-20	3214.42	1.75342e-20	3282.07	4.13495e-21	3036.68	1.56769e-20	2369.14	7.55385e-21
		3048.77	4.09758e-20	2982.43	4.10864e-20	3990.71	7.56167e-21	3048.77	4.56663e-20	2171.96	2.77197e-20			3048.77	1.50599e-20	3214.59	1.75364e-20	3302.03	3.51529e-21	3048.77	1.5891e-20	2369.23	7.55707e-21
		3060.87	4.09477e-20	2982.68	4.10862e-20			3060.87	4.5507e-20	2172.13	2.77274e-20			3060.87	1.52597e-20	3214.77	1.75386e-20	3321.99	2.6751e-21	3060.87	1.61045e-20	2369.32	7.56032e-21
		3072.97	4.0917e-20	2982.93	4.10859e-20			3072.97	4.53385e-20	2172.3	2.77351e-20			3072.97	1.54578e-20	3214.94	1.75408e-20	3341.96	2.85044e-21	3072.97	1.63169e-20	2369.4	7.5636e-21
		3085.07	4.08836e-20	2983.19	4.10857e-20			3085.07	4.51609e-20	2172.46	2.77428e-20			3085.07	1.56539e-20	3215.11	1.75431e-20	3361.92	2.83511e-21	3085.07	1.65277e-20	2369.49	7.56691e-21
		3097.17	4.08473e-20	2983.44	4.10854e-20			3097.17	4.49743e-20	2172.63	2.77505e-20			3097.17	1.58473e-20	3215.28	1.75453e-20	3381.88	3.3982e-21	3097.17	1.67366e-20	2369.58	7.57026e-21
		3109.27	4.08078e-20	2983.69	4.10851e-20			3109.27	4.4779e-20	2172.8	2.77582e-20			3109.27	1.60378e-20	3215.46	1.75475e-20	3401.84	3.54713e-21	3109.27	1.69432e-20	2369.66	7.57364e-21
		3121.36	4.07646e-20	2983.94	4.10849e-20			3121.36	4.45753e-20	2172.97	2.77659e-20			3121.36	1.6225e-20	3215.63	1.75497e-20	3421.8	4.05667e-21	3121.36	1.7147e-20	2369.75	7.57705e-21
		3133.46	4.07174e-20	2984.19	4.10846e-20			3133.46	4.43634e-20	2173.14	2.77736e-20			3133.46	1.64085e-20	3215.8	1.7552e-20	3441.76	4.31475e-21	3133.46	1.73479e-20	2369.83	7.58049e-21
		3145.56	4.06656e-20	2984.44	4.10843e-20			3145.56	4.41436e-20	2173.3	2.77812e-20			3145.56	1.65882e-20	3215.97	1.75542e-20	3461.73	4.70877e-21	3145.56	1.75454e-20	2369.92	7.58397e-21
		3157.66	4.06089e-20	2984.69	4.10841e-20			3157.66	4.39164e-20	2173.47	2.77889e-20			3157.66	1.67639e-20	3216.15	1.75564e-20	3481.69	4.70469e-21	3157.66	1.77396e-20	2370.01	7.58747e-21
		3169.76	4.05467e-20	2984.95	4.10838e-20			3169.76	4.36821e-20	2173.64	2.77966e-20			3169.76	1.69355e-20	3216.32	1.75586e-20	3501.65	4.77262e-21	3169.76	1.79301e-20	2370.09	7.59102e-21
		3181.86	4.04784e-20	2985.2	4.10835e-20			3181.86	4.34414e-20	2173.81	2.78043e-20			3181.86	1.7103e-20	3216.49	1.75609e-20	3521.61	4.44651e-21	3181.86	1.8117e-20	2370.18	7.5946e-21
		3193.95	4.04037e-20	2985.45	4.10833e-20			3193.95	4.31947e-20	2173.98	2.7812e-20			3193.95	1.72665e-20	3216.66	1.75631e-20	3541.57	4.24007e-21	3193.95	1.83002e-20	2370.27	7.59821e-21
		3206.05	4.03219e-20	2985.7	4.1083e-20			3206.05	4.29427e-20	2174.14	2.78197e-20			3206.05	1.74262e-20	3216.84	1.75653e-20	3561.53	4.36171e-21	3206.05	1.84798e-20	2370.35	7.60186e-21
		3218.15	4.02327e-20	2985.95	4.10828e-20			3218.15	4.26861e-20	2174.31	2.78274e-20			3218.15	1.75822e-20	3217.01	1.75676e-20	3581.5	4.16539e-21	3218.15	1.86558e-20	2370.44	7.60554e-21
		3230.25	4.01357e-20	2986.2	4.10825e-20			3230.25	4.24256e-20	2174.48	2.78351e-20			3230.25	1.77349e-20	3217.18	1.75698e-20	3601.46	3.83724e-21	3230.25	1.88285e-20	2370.53	7.60926e-21
		3242.35	4.00304e-20	2986.45	4.10822e-20			3242.35	4.21621e-20	2174.65	2.78428e-20			3242.35	1.78845e-20	3217.35	1.7572e-20	3621.42	3.76989e-21	3242.35	1.89979e-20	2370.61	7.61301e-21
		3254.45	3.99167e-20	2986.7	4.1082e-20			3254.45	4.18965e-20	2174.82	2.78505e-20			3254.45	1.80315e-20	3217.53	1.75742e-20	3641.38	3.77314e-21	3254.45	1.91644e-20	2370.7	7.61681e-21
		3266.54	3.97943e-20	2986.96	4.10817e-20			3266.54	4.16295e-20	2174.99	2.78582e-20			3266.54	1.81761e-20	3217.7	1.75765e-20	3661.34	3.73015e-21	3266.54	1.9328e-20	2370.78	7.62063e-21
		3278.64	3.96632e-20	2987.21	4.10814e-20			3278.64	4.13621e-20	2175.15	2.78659e-20			3278.64	1.83189e-20	3217.87	1.75787e-20	3681.3	3.79795e-21	3278.64	1.94892e-20	2370.87	7.6245e-21
		3290.74	3.95234e-20	2987.46	4.10812e-20			3290.74	4.10952e-20	2175.32	2.78735e-20			3290.74	1.84601e-20	3218.05	1.75809e-20	3701.26	3.69432e-21	3290.74	1.96481e-20	2370.96	7.62841e-21
		3302.84	3.9375e-20	2987.71	4.10809e-20			3302.84	4.08297e-20	2175.49	2.78812e-20			3302.84	1.86002e-20	3218.22	1.75831e-20	3721.23	3.50255e-21	3302.84	1.98051e-20	2371.04	7.63235e-21
		3314.94	3.92183e-20	2987.96	4.10807e-20			3314.94	4.05663e-20	2175.66	2.78889e-20			3314.94	1.87396e-20	3218.39	1.75853e-20	3741.19	3.52879e-21	3314.94	1.99604e-20	2371.13	7.63633e-21
		3327.04	3.90537e-20	2988.21	4.10804e-20			3327.04	4.0306e-20	2175.83	2.78966e-20			3327.04	1.88785e-20	3218.56	1.75875e-20	3761.15	3.76508e-21	3327.04	2.01142e-20	2371.22	7.64035e-21
		3339.13	3.88817e-20	2988.46	4.10801e-20			3339.13	4.00495e-20	2175.99	2.79043e-20			3339.13	1.90174e-20	3218.74	1.75897e-20	3781.11	3.82778e-21	3339.13	2.02669e-20	2371.3	7.64441e-21
		3351.23	3.87029e-20	2988.72	4.10798e-20			3351.23	3.97973e-20	2176.16	2.7912e-20			3351.23	1.91563e-20	3218.91	1.75918e-20	3801.07	3.77737e-21	3351.23	2.04187e-20	2371.39	7.64851e-21
		3363.33	3.8518e-20	2988.97	4.10794e-20			3363.33	3.95502e-20	2176.33	2.79197e-20			3363.33	1.92955e-20	3219.08	1.7594e-20	3821.03	3.48025e-21	3363.33	2.05698e-20	2371.48	7.65265e-21
		3375.43	3.8328e-20	2989.22	4.10791e-20			3375.43	3.93085e-20	2176.5	2.79274e-20			3375.43	1.94351e-20	3219.25	1.75962e-20	3841	3.45426e-21	3375.43	2.07203e-20	2371.56	7.65683e-21
		3387.53	3.81338e-20	2989.47	4.10788e-20			3387.53	3.90725e-20	2176.67	2.79351e-20			3387.53	1.95752e-20	3219.43	1.75984e-20	3860.96	3.17202e-21	3387.53	2.08706e-20	2371.65	7.66105e-21
		3399.63	3.79364e-20	2989.72	4.10785e-20			3399.63	3.88426e-20	2176.83	2.79428e-20			3399.63	1.97157e-20	3219.6	1.76006e-20	3880.92	2.83422e-21	3399.63	2.10206e-20	2371.73	7.66532e-21
		3411.72	3.7737e-20	2989.97	4.10781e-20			3411.72	3.86187e-20	2177	2.79505e-20			3411.72	1.98565e-20	3219.77	1.76027e-20	3900.88	2.7092e-21	3411.72	2.11706e-20	2371.82	7.66962e-21
		3423.82	3.75368e-20	2990.22	4.10778e-20			3423.82	3.84009e-20	2177.17	2.79582e-20			3423.82	1.99976e-20	3219.94	1.76049e-20	3920.84	2.5439e-21	3423.82	2.13208e-20	2371.91	7.67397e-21
		3435.92	3.73369e-20	2990.47	4.10775e-20			3435.92	3.8189e-20	2177.34	2.79659e-20			3435.92	2.01387e-20	3220.12	1.76071e-20	3940.8	2.40135e-21	3435.92	2.14711e-20	2371.99	7.67836e-21
		3448.02	3.71387e-20	2990.73	4.10772e-20			3448.02	3.79828e-20	2177.51	2.79736e-20			3448.02	2.02797e-20	3220.29	1.76093e-20	3960.77	2.30814e-21	3448.02	2.16218e-20	2372.08	7.6828e-21
		3460.12	3.69434e-20	2990.98	4.10769e-20			3460.12	3.77818e-20	2177.68	2.79813e-20			3460.12	2.04203e-20	3220.46	1.76115e-20	3980.73	2.1652e-21	3460.12	2.1773e-20	2372.17	7.68728e-21
		3472.21	3.67521e-20	2991.23	4.10765e-20			3472.21	3.75855e-20	2177.84	2.7989e-20			3472.21	2.05602e-20	3220.63	1.76136e-20	3990.71	2.25797e-21	3472.21	2.19247e-20	2372.25	7.69181e-21
		3484.31	3.65661e-20	2991.48	4.10762e-20			3484.31	3.73934e-20	2178.01	2.79967e-20			3484.31	2.06992e-20	3220.81	1.76158e-20			3484.31	2.20772e-20	2372.34	7.69638e-21
		3496.41	3.63863e-20	2991.73	4.10759e-20			3496.41	3.72049e-20	2178.18	2.80044e-20			3496.41	2.0837e-20	3220.98	1.7618e-20			3496.41	2.22305e-20	2372.43	7.70099e-21
		3508.51	3.62139e-20	2991.98	4.10756e-20			3508.51	3.70192e-20	2178.35	2.80122e-20			3508.51	2.09734e-20	3221.15	1.76202e-20			3508.51	2.23849e-20	2372.51	7.70565e-21
		3520.61	3.60496e-20	2992.23	4.10753e-20			3520.61	3.68357e-20	2178.52	2.80199e-20			3520.61	2.11082e-20	3221.32	1.76224e-20			3520.61	2.25404e-20	2372.6	7.71036e-21
		3532.71	3.58943e-20	2992.49	4.10749e-20			3532.71	3.66535e-20	2178.68	2.80276e-20			3532.71	2.12412e-20	3221.5	1.76245e-20			3532.71	2.26974e-20	2372.68	7.71512e-21
		3544.8	3.57484e-20	2992.74	4.10746e-20			3544.8	3.64719e-20	2178.85	2.80353e-20			3544.8	2.13723e-20	3221.67	1.76267e-20			3544.8	2.2856e-20	2372.77	7.71992e-21
		3556.9	3.56126e-20	2992.99	4.10743e-20			3556.9	3.62901e-20	2179.02	2.8043e-20			3556.9	2.15014e-20	3221.84	1.76289e-20			3556.9	2.30164e-20	2372.86	7.72477e-21
		3569	3.5487e-20	2993.24	4.1074e-20			3569	3.61075e-20	2179.19	2.80507e-20			3569	2.16286e-20	3222.01	1.76311e-20			3569	2.31789e-20	2372.94	7.72967e-21
		3581.1	3.53718e-20	2993.49	4.10737e-20			3581.1	3.59233e-20	2179.36	2.80584e-20			3581.1	2.17538e-20	3222.19	1.76333e-20			3581.1	2.33437e-20	2373.03	7.73462e-21
		3593.2	3.5267e-20	2993.74	4.10733e-20			3593.2	3.57369e-20	2179.52	2.80661e-20			3593.2	2.18772e-20	3222.36	1.76354e-20			3593.2	2.35111e-20	2373.12	7.73962e-21
		3605.3	3.51723e-20	2993.99	4.1073e-20			3605.3	3.55477e-20	2179.69	2.80739e-20			3605.3	2.19991e-20	3222.53	1.76376e-20			3605.3	2.36812e-20	2373.2	7.74467e-21
		3617.39	3.50874e-20	2994.24	4.10727e-20			3617.39	3.53552e-20	2179.86	2.80816e-20			3617.39	2.21196e-20	3222.7	1.76398e-20			3617.39	2.38544e-20	2373.29	7.74977e-21
		3629.49	3.50119e-20	2994.5	4.10724e-20			3629.49	3.51589e-20	2180.03	2.80893e-20			3629.49	2.22391e-20	3222.88	1.7642e-20			3629.49	2.40308e-20	2373.38	7.75492e-21
		3641.59	3.4945e-20	2994.75	4.10721e-20			3641.59	3.49585e-20	2180.2	2.8097e-20			3641.59	2.2358e-20	3223.05	1.76442e-20			3641.59	2.42105e-20	2373.46	7.76012e-21
		3653.69	3.48861e-20	2995	4.10717e-20			3653.69	3.47536e-20	2180.36	2.81047e-20			3653.69	2.24765e-20	3223.22	1.76463e-20			3653.69	2.43938e-20	2373.55	7.76538e-21
		3665.79	3.48342e-20	2995.25	4.10714e-20			3665.79	3.45441e-20	2180.53	2.81124e-20			3665.79	2.25951e-20	3223.39	1.76485e-20			3665.79	2.45806e-20	2373.63	7.77068e-21
		3677.89	3.47885e-20	2995.5	4.10711e-20			3677.89	3.43297e-20	2180.7	2.81202e-20			3677.89	2.27143e-20	3223.57	1.76507e-20			3677.89	2.47712e-20	2373.72	7.77605e-21
		3689.98	3.47479e-20	2995.75	4.10708e-20			3689.98	3.41104e-20	2180.87	2.81279e-20			3689.98	2.28346e-20	3223.74	1.76529e-20			3689.98	2.49653e-20	2373.81	7.78146e-21
		3702.08	3.47113e-20	2996	4.10705e-20			3702.08	3.38861e-20	2181.04	2.81356e-20			3702.08	2.29563e-20	3223.91	1.76551e-20			3702.08	2.5163e-20	2373.89	7.78693e-21
		3714.18	3.46778e-20	2996.26	4.10702e-20			3714.18	3.36569e-20	2181.21	2.81433e-20			3714.18	2.30798e-20	3224.09	1.76573e-20			3714.18	2.53641e-20	2373.98	7.79246e-21
		3726.28	3.46461e-20	2996.51	4.10698e-20			3726.28	3.34229e-20	2181.37	2.81511e-20			3726.28	2.32057e-20	3224.26	1.76594e-20			3726.28	2.55685e-20	2374.07	7.79804e-21
		3738.38	3.46153e-20	2996.76	4.10695e-20			3738.38	3.31843e-20	2181.54	2.81588e-20			3738.38	2.33342e-20	3224.43	1.76616e-20			3738.38	2.57758e-20	2374.15	7.80367e-21
		3750.48	3.45842e-20	2997.01	4.10692e-20			3750.48	3.29412e-20	2181.71	2.81665e-20			3750.48	2.34657e-20	3224.6	1.76638e-20			3750.48	2.59858e-20	2374.24	7.80937e-21
		3762.57	3.45518e-20	2997.26	4.10689e-20			3762.57	3.26939e-20	2181.88	2.81742e-20			3762.57	2.36006e-20	3224.78	1.7666e-20			3762.57	2.6198e-20	2374.33	7.81512e-21
		3774.67	3.4517e-20	2997.51	4.10686e-20			3774.67	3.24428e-20	2182.05	2.8182e-20			3774.67	2.37389e-20	3224.95	1.76682e-20			3774.67	2.64122e-20	2374.41	7.82093e-21
		3786.77	3.44791e-20	2997.76	4.10683e-20			3786.77	3.21881e-20	2182.21	2.81897e-20			3786.77	2.3881e-20	3225.12	1.76703e-20			3786.77	2.66277e-20	2374.5	7.82679e-21
		3798.87	3.4437e-20	2998.01	4.1068e-20			3798.87	3.19304e-20	2182.38	2.81974e-20			3798.87	2.40269e-20	3225.29	1.76725e-20			3798.87	2.68441e-20	2374.58	7.83272e-21
		3810.97	3.439e-20	2998.27	4.10676e-20			3810.97	3.167e-20	2182.55	2.82052e-20			3810.97	2.41768e-20	3225.47	1.76747e-20			3810.97	2.70609e-20	2374.67	7.83871e-21
		3823.07	3.43374e-20	2998.52	4.10673e-20			3823.07	3.14074e-20	2182.72	2.82129e-20			3823.07	2.43305e-20	3225.64	1.76769e-20			3823.07	2.72774e-20	2374.76	7.84475e-21
		3835.16	3.42784e-20	2998.77	4.1067e-20			3835.16	3.11432e-20	2182.89	2.82206e-20			3835.16	2.44882e-20	3225.81	1.76791e-20			3835.16	2.74931e-20	2374.84	7.85086e-21
		3847.26	3.42125e-20	2999.02	4.10667e-20			3847.26	3.08778e-20	2183.05	2.82284e-20			3847.26	2.46496e-20	3225.98	1.76813e-20			3847.26	2.77074e-20	2374.93	7.85703e-21
		3859.36	3.41392e-20	2999.27	4.10664e-20			3859.36	3.06119e-20	2183.22	2.82361e-20			3859.36	2.48148e-20	3226.16	1.76834e-20			3859.36	2.79197e-20	2375.02	7.86326e-21
		3871.46	3.40579e-20	2999.52	4.10661e-20			3871.46	3.03459e-20	2183.39	2.82439e-20			3871.46	2.49834e-20	3226.33	1.76856e-20			3871.46	2.81295e-20	2375.1	7.86955e-21
		3883.56	3.39684e-20	2999.77	4.10658e-20			3883.56	3.00806e-20	2183.56	2.82516e-20			3883.56	2.51552e-20	3226.5	1.76878e-20			3883.56	2.8336e-20	2375.19	7.87591e-21
		3895.66	3.38704e-20	3000.03	4.10655e-20			3895.66	2.98164e-20	2183.73	2.82594e-20			3895.66	2.53301e-20	3226.67	1.769e-20			3895.66	2.85388e-20	2375.28	7.88233e-21
		3907.75	3.37635e-20	3000.28	4.10652e-20			3907.75	2.9554e-20	2183.9	2.82671e-20			3907.75	2.55077e-20	3226.85	1.76922e-20			3907.75	2.87374e-20	2375.36	7.88882e-21
		3919.85	3.36476e-20	3000.53	4.10648e-20			3919.85	2.92939e-20	2184.06	2.82748e-20			3919.85	2.56878e-20	3227.02	1.76944e-20			3919.85	2.89311e-20	2375.45	7.89537e-21
		3931.95	3.35227e-20	3000.78	4.10644e-20			3931.95	2.90366e-20	2184.23	2.82826e-20			3931.95	2.58699e-20	3227.19	1.76966e-20			3931.95	2.91196e-20	2375.53	7.90198e-21
		3944.05	3.33885e-20	3001.03	4.10641e-20			3944.05	2.87826e-20	2184.4	2.82903e-20			3944.05	2.60539e-20	3227.36	1.76987e-20			3944.05	2.93023e-20	2375.62	7.90867e-21
		3956.15	3.32452e-20	3001.28	4.10637e-20			3956.15	2.85323e-20	2184.57	2.82981e-20			3956.15	2.62394e-20	3227.54	1.77009e-20			3956.15	2.94789e-20	2375.71	7.91542e-21
		3968.25	3.30928e-20	3001.53	4.10634e-20			3968.25	2.82862e-20	2184.74	2.83059e-20			3968.25	2.64259e-20	3227.71	1.77031e-20			3968.25	2.96489e-20	2375.79	7.92224e-21
		3980.34	3.29314e-20	3001.78	4.1063e-20			3980.34	2.80444e-20	2184.9	2.83136e-20			3980.34	2.66133e-20	3227.88	1.77053e-20			3980.34	2.98119e-20	2375.88	7.92912e-21
		3992.44	3.27611e-20	3002.04	4.10626e-20			3992.44	2.78074e-20	2185.07	2.83214e-20			3992.44	2.68012e-20	3228.05	1.77075e-20			3992.44	2.99677e-20	2375.97	7.93608e-21
		4004.54	3.25823e-20	3002.29	4.10623e-20			4004.54	2.75752e-20	2185.24	2.83291e-20			4004.54	2.69893e-20	3228.23	1.77097e-20			4004.54	3.01159e-20	2376.05	7.94311e-21
				3002.54	4.10619e-20					2185.41	2.83369e-20					3228.4	1.77119e-20					2376.14	7.9502e-21
				3002.79	4.10616e-20					2185.58	2.83446e-20					3228.57	1.7714e-20					2376.23	7.95737e-21
				3003.04	4.10612e-20					2185.74	2.83524e-20					3228.74	1.77162e-20					2376.31	7.96461e-21
				3003.29	4.10608e-20					2185.91	2.83602e-20					3228.92	1.77184e-20					2376.4	7.97193e-21
				3003.54	4.10605e-20					2186.08	2.8368e-20					3229.09	1.77206e-20					2376.48	7.97931e-21
				3003.8	4.10601e-20					2186.25	2.83757e-20					3229.26	1.77228e-20					2376.57	7.98677e-21
				3004.05	4.10598e-20					2186.42	2.83835e-20					3229.43	1.7725e-20					2376.66	7.99431e-21
				3004.3	4.10594e-20					2186.58	2.83913e-20					3229.61	1.77272e-20					2376.74	8.00192e-21
				3004.55	4.10591e-20					2186.75	2.83991e-20					3229.78	1.77294e-20					2376.83	8.0096e-21
				3004.8	4.10587e-20					2186.92	2.84068e-20					3229.95	1.77316e-20					2376.92	8.01737e-21
				3005.05	4.10584e-20					2187.09	2.84146e-20					3230.13	1.77338e-20					2377	8.02521e-21
				3005.3	4.1058e-20					2187.26	2.84224e-20					3230.3	1.77359e-20					2377.09	8.03313e-21
				3005.56	4.10577e-20					2187.43	2.84302e-20					3230.47	1.77381e-20					2377.18	8.04112e-21
				3005.81	4.10573e-20					2187.59	2.8438e-20					3230.64	1.77402e-20					2377.26	8.0492e-21
				3006.06	4.1057e-20					2187.76	2.84458e-20					3230.82	1.77424e-20					2377.35	8.05736e-21
				3006.31	4.10566e-20					2187.93	2.84536e-20					3230.99	1.77445e-20					2377.43	8.0656e-21
				3006.56	4.10563e-20					2188.1	2.84614e-20					3231.16	1.77467e-20					2377.52	8.07392e-21
				3006.81	4.10559e-20					2188.27	2.84692e-20					3231.33	1.77488e-20					2377.61	8.08233e-21
				3007.06	4.10556e-20					2188.43	2.8477e-20					3231.51	1.7751e-20					2377.69	8.09081e-21
				3007.31	4.10553e-20					2188.6	2.84848e-20					3231.68	1.77531e-20					2377.78	8.09939e-21
				3007.57	4.10549e-20					2188.77	2.84926e-20					3231.85	1.77553e-20					2377.87	8.10804e-21
				3007.82	4.10546e-20					2188.94	2.85004e-20					3232.02	1.77574e-20					2377.95	8.11679e-21
				3008.07	4.10543e-20					2189.11	2.85082e-20					3232.2	1.77596e-20					2378.04	8.12562e-21
				3008.32	4.10539e-20					2189.27	2.85161e-20					3232.37	1.77617e-20					2378.13	8.13453e-21
				3008.57	4.10536e-20					2189.44	2.85239e-20					3232.54	1.77639e-20					2378.21	8.14354e-21
				3008.82	4.10533e-20					2189.61	2.85317e-20					3232.71	1.7766e-20					2378.3	8.15264e-21
				3009.07	4.10529e-20					2189.78	2.85395e-20					3232.89	1.77682e-20					2378.38	8.16182e-21
				3009.33	4.10526e-20					2189.95	2.85474e-20					3233.06	1.77704e-20					2378.47	8.17109e-21
				3009.58	4.10523e-20					2190.12	2.85552e-20					3233.23	1.77725e-20					2378.56	8.18046e-21
				3009.83	4.10519e-20					2190.28	2.8563e-20					3233.4	1.77747e-20					2378.64	8.18992e-21
				3010.08	4.10516e-20					2190.45	2.85709e-20					3233.58	1.77768e-20					2378.73	8.19947e-21
				3010.33	4.10513e-20					2190.62	2.85787e-20					3233.75	1.7779e-20					2378.82	8.20912e-21
				3010.58	4.1051e-20					2190.79	2.85865e-20					3233.92	1.77811e-20					2378.9	8.21886e-21
				3010.83	4.10507e-20					2190.96	2.85944e-20					3234.09	1.77833e-20					2378.99	8.22869e-21
				3011.08	4.10503e-20					2191.12	2.86022e-20					3234.27	1.77855e-20					2379.08	8.23863e-21
				3011.34	4.105e-20					2191.29	2.86101e-20					3234.44	1.77876e-20					2379.16	8.24866e-21
				3011.59	4.10497e-20					2191.46	2.8618e-20					3234.61	1.77898e-20					2379.25	8.25878e-21
				3011.84	4.10494e-20					2191.63	2.86258e-20					3234.78	1.7792e-20					2379.33	8.26901e-21
				3012.09	4.10491e-20					2191.8	2.86337e-20					3234.96	1.77941e-20					2379.42	8.27934e-21
				3012.34	4.10488e-20					2191.96	2.86416e-20					3235.13	1.77963e-20					2379.51	8.28977e-21
				3012.59	4.10485e-20					2192.13	2.86495e-20					3235.3	1.77985e-20					2379.59	8.30029e-21
				3012.84	4.10481e-20					2192.3	2.86573e-20					3235.47	1.78006e-20					2379.68	8.31093e-21
				3013.1	4.10478e-20					2192.47	2.86652e-20					3235.65	1.78028e-20					2379.77	8.32166e-21
				3013.35	4.10474e-20					2192.64	2.86731e-20					3235.82	1.7805e-20					2379.85	8.3325e-21
				3013.6	4.10471e-20					2192.8	2.8681e-20					3235.99	1.78071e-20					2379.94	8.34344e-21
				3013.85	4.10467e-20					2192.97	2.86889e-20					3236.17	1.78093e-20					2380.03	8.35449e-21
				3014.1	4.10464e-20					2193.14	2.86968e-20					3236.34	1.78115e-20					2380.11	8.36565e-21
				3014.35	4.1046e-20					2193.31	2.87047e-20					3236.51	1.78137e-20					2380.2	8.37691e-21
				3014.6	4.10457e-20					2193.48	2.87127e-20					3236.68	1.78158e-20					2380.28	8.38829e-21
				3014.85	4.10454e-20					2193.65	2.87206e-20					3236.86	1.7818e-20					2380.37	8.39977e-21
				3015.11	4.1045e-20					2193.81	2.87285e-20					3237.03	1.78202e-20					2380.46	8.41136e-21
				3015.36	4.10447e-20					2193.98	2.87365e-20					3237.2	1.78224e-20					2380.54	8.42307e-21
				3015.61	4.10444e-20					2194.15	2.87444e-20					3237.37	1.78245e-20					2380.63	8.43488e-21
				3015.86	4.10441e-20					2194.32	2.87524e-20					3237.55	1.78267e-20					2380.72	8.44681e-21
				3016.11	4.10438e-20					2194.49	2.87603e-20					3237.72	1.78289e-20					2380.8	8.45886e-21
				3016.36	4.10434e-20					2194.65	2.87683e-20					3237.89	1.78311e-20					2380.89	8.47102e-21
				3016.61	4.10431e-20					2194.82	2.87762e-20					3238.06	1.78333e-20					2380.98	8.48329e-21
				3016.87	4.10428e-20					2194.99	2.87842e-20					3238.24	1.78355e-20					2381.06	8.49569e-21
				3017.12	4.10425e-20					2195.16	2.87922e-20					3238.41	1.78377e-20					2381.15	8.5082e-21
				3017.37	4.10422e-20					2195.33	2.88002e-20					3238.58	1.78399e-20					2381.23	8.52083e-21
				3017.62	4.10419e-20					2195.49	2.88082e-20					3238.75	1.7842e-20					2381.32	8.53358e-21
				3017.87	4.10416e-20					2195.66	2.88162e-20					3238.93	1.78442e-20					2381.41	8.54645e-21
				3018.12	4.10414e-20					2195.83	2.88242e-20					3239.1	1.78464e-20					2381.49	8.55944e-21
				3018.37	4.10411e-20					2196	2.88322e-20					3239.27	1.78486e-20					2381.58	8.57256e-21
				3018.62	4.10408e-20					2196.17	2.88402e-20					3239.44	1.78508e-20					2381.67	8.58579e-21
				3018.88	4.10405e-20					2196.34	2.88483e-20					3239.62	1.7853e-20					2381.75	8.59916e-21
				3019.13	4.10403e-20					2196.5	2.88563e-20					3239.79	1.78552e-20					2381.84	8.61265e-21
				3019.38	4.104e-20					2196.67	2.88644e-20					3239.96	1.78574e-20					2381.93	8.62626e-21
				3019.63	4.10397e-20					2196.84	2.88724e-20					3240.13	1.78597e-20					2382.01	8.64001e-21
				3019.88	4.10395e-20					2197.01	2.88805e-20					3240.31	1.78619e-20					2382.1	8.65388e-21
				3020.13	4.10392e-20					2197.18	2.88885e-20					3240.48	1.78641e-20					2382.18	8.66788e-21
				3020.38	4.1039e-20					2197.34	2.88966e-20					3240.65	1.78663e-20					2382.27	8.68202e-21
				3020.64	4.10387e-20					2197.51	2.89047e-20					3240.82	1.78685e-20					2382.36	8.69628e-21
				3020.89	4.10385e-20					2197.68	2.89128e-20					3241	1.78707e-20					2382.44	8.71068e-21
				3021.14	4.10383e-20					2197.85	2.89209e-20					3241.17	1.7873e-20					2382.53	8.72521e-21
				3021.39	4.1038e-20					2198.02	2.8929e-20					3241.34	1.78752e-20					2382.62	8.73988e-21
				3021.64	4.10378e-20					2198.18	2.89372e-20					3241.51	1.78774e-20					2382.7	8.75468e-21
				3021.89	4.10376e-20					2198.35	2.89453e-20					3241.69	1.78796e-20					2382.79	8.76962e-21
				3022.14	4.10374e-20					2198.52	2.89535e-20					3241.86	1.78819e-20					2382.87	8.7847e-21
				3022.39	4.10372e-20					2198.69	2.89616e-20					3242.03	1.78841e-20					2382.96	8.79992e-21
				3022.65	4.1037e-20					2198.86	2.89698e-20					3242.21	1.78863e-20					2383.05	8.81527e-21
				3022.9	4.10368e-20					2199.02	2.8978e-20					3242.38	1.78886e-20					2383.13	8.83077e-21
				3023.15	4.10367e-20					2199.19	2.89862e-20					3242.55	1.78908e-20					2383.22	8.84641e-21
				3023.4	4.10365e-20					2199.36	2.89943e-20					3242.72	1.7893e-20					2383.31	8.8622e-21
				3023.65	4.10363e-20					2199.53	2.90026e-20					3242.9	1.78952e-20					2383.39	8.87812e-21
				3023.9	4.10362e-20					2199.7	2.90108e-20					3243.07	1.78974e-20					2383.48	8.89419e-21
				3024.15	4.1036e-20					2199.87	2.9019e-20					3243.24	1.78996e-20					2383.57	8.91041e-21
				3024.41	4.10359e-20					2200.03	2.90273e-20					3243.41	1.79019e-20					2383.65	8.92678e-21
				3024.66	4.10357e-20					2200.2	2.90355e-20					3243.59	1.79041e-20					2383.74	8.94329e-21
				3024.91	4.10355e-20					2200.37	2.90438e-20					3243.76	1.79063e-20					2383.82	8.95996e-21
				3025.16	4.10354e-20					2200.54	2.90521e-20					3243.93	1.79086e-20					2383.91	8.97677e-21
				3025.41	4.10352e-20					2200.71	2.90604e-20					3244.1	1.79108e-20					2384	8.99374e-21
				3025.66	4.10351e-20					2200.87	2.90687e-20					3244.28	1.7913e-20					2384.08	9.01086e-21
				3025.91	4.10349e-20					2201.04	2.9077e-20					3244.45	1.79153e-20					2384.17	9.02813e-21
				3026.16	4.10348e-20					2201.21	2.90853e-20					3244.62	1.79175e-20					2384.26	9.04556e-21
				3026.42	4.10346e-20					2201.38	2.90937e-20					3244.79	1.79198e-20					2384.34	9.06314e-21
				3026.67	4.10345e-20					2201.55	2.9102e-20					3244.97	1.7922e-20					2384.43	9.08088e-21
				3026.92	4.10344e-20					2201.71	2.91104e-20					3245.14	1.79243e-20					2384.52	9.09878e-21
				3027.17	4.10343e-20					2201.88	2.91188e-20					3245.31	1.79266e-20					2384.6	9.11684e-21
				3027.42	4.10342e-20					2202.05	2.91272e-20					3245.48	1.79288e-20					2384.69	9.13506e-21
				3027.67	4.10342e-20					2202.22	2.91356e-20					3245.66	1.79311e-20					2384.77	9.15345e-21
				3027.92	4.10341e-20					2202.39	2.9144e-20					3245.83	1.79334e-20					2384.86	9.17199e-21
				3028.18	4.1034e-20					2202.56	2.91524e-20					3246	1.79357e-20					2384.95	9.1907e-21
				3028.43	4.1034e-20					2202.72	2.91609e-20					3246.17	1.7938e-20					2385.03	9.20957e-21
				3028.68	4.1034e-20					2202.89	2.91693e-20					3246.35	1.79403e-20					2385.12	9.22861e-21
				3028.93	4.10339e-20					2203.06	2.91778e-20					3246.52	1.79426e-20					2385.21	9.24782e-21
				3029.18	4.10339e-20					2203.23	2.91863e-20					3246.69	1.79449e-20					2385.29	9.2672e-21
				3029.43	4.10339e-20					2203.4	2.91948e-20					3246.86	1.79472e-20					2385.38	9.28674e-21
				3029.68	4.1034e-20					2203.56	2.92034e-20					3247.04	1.79495e-20					2385.47	9.30646e-21
				3029.93	4.1034e-20					2203.73	2.92119e-20					3247.21	1.79519e-20					2385.55	9.32635e-21
				3030.19	4.1034e-20					2203.9	2.92205e-20					3247.38	1.79542e-20					2385.64	9.34641e-21
				3030.44	4.10341e-20					2204.07	2.92291e-20					3247.56	1.79565e-20					2385.72	9.36664e-21
				3030.69	4.10342e-20					2204.24	2.92377e-20					3247.73	1.79589e-20					2385.81	9.38705e-21
				3030.94	4.10342e-20					2204.4	2.92463e-20					3247.9	1.79612e-20					2385.9	9.40764e-21
				3031.19	4.10343e-20					2204.57	2.92549e-20					3248.07	1.79636e-20					2385.98	9.4284e-21
				3031.44	4.10344e-20					2204.74	2.92636e-20					3248.25	1.7966e-20					2386.07	9.44935e-21
				3031.69	4.10346e-20					2204.91	2.92723e-20					3248.42	1.79684e-20					2386.16	9.47047e-21
				3031.95	4.10347e-20					2205.08	2.9281e-20					3248.59	1.79707e-20					2386.24	9.49177e-21
				3032.2	4.10349e-20					2205.25	2.92897e-20					3248.76	1.79731e-20					2386.33	9.51326e-21
				3032.45	4.1035e-20					2205.41	2.92984e-20					3248.94	1.79755e-20					2386.42	9.53493e-21
				3032.7	4.10352e-20					2205.58	2.93072e-20					3249.11	1.79779e-20					2386.5	9.55678e-21
				3032.95	4.10354e-20					2205.75	2.9316e-20					3249.28	1.79803e-20					2386.59	9.57882e-21
				3033.2	4.10357e-20					2205.92	2.93248e-20					3249.45	1.79828e-20					2386.67	9.60105e-21
				3033.45	4.10359e-20					2206.09	2.93336e-20					3249.63	1.79852e-20					2386.76	9.62346e-21
				3033.7	4.10362e-20					2206.25	2.93425e-20					3249.8	1.79877e-20					2386.85	9.64607e-21
				3033.96	4.10364e-20					2206.42	2.93513e-20					3249.97	1.79901e-20					2386.93	9.66886e-21
				3034.21	4.10367e-20					2206.59	2.93602e-20					3250.14	1.79926e-20					2387.02	9.69185e-21
				3034.46	4.10371e-20					2206.76	2.93692e-20					3250.32	1.7995e-20					2387.11	9.71502e-21
				3034.71	4.10374e-20					2206.93	2.93781e-20					3250.49	1.79975e-20					2387.19	9.7384e-21
				3034.96	4.10378e-20					2207.09	2.93871e-20					3250.66	1.8e-20					2387.28	9.76196e-21
				3035.21	4.10381e-20					2207.26	2.93961e-20					3250.83	1.80025e-20					2387.37	9.78573e-21
				3035.46	4.10385e-20					2207.43	2.94051e-20					3251.01	1.8005e-20					2387.45	9.80969e-21
				3035.72	4.10389e-20					2207.6	2.94141e-20					3251.18	1.80075e-20					2387.54	9.83384e-21
				3035.97	4.10394e-20					2207.77	2.94232e-20					3251.35	1.80101e-20					2387.62	9.8582e-21
				3036.22	4.10398e-20					2207.93	2.94323e-20					3251.52	1.80126e-20					2387.71	9.88276e-21
				3036.47	4.10403e-20					2208.1	2.94414e-20					3251.7	1.80152e-20					2387.8	9.90752e-21
				3036.72	4.10408e-20					2208.27	2.94506e-20					3251.87	1.80177e-20					2387.88	9.93249e-21
				3036.97	4.10413e-20					2208.44	2.94598e-20					3252.04	1.80203e-20					2387.97	9.95765e-21
				3037.22	4.10418e-20					2208.61	2.9469e-20					3252.21	1.80229e-20					2388.06	9.98303e-21
				3037.47	4.10424e-20					2208.78	2.94782e-20					3252.39	1.80255e-20					2388.14	1.00086e-20
				3037.73	4.10429e-20					2208.94	2.94875e-20					3252.56	1.80282e-20					2388.23	1.00344e-20
				3037.98	4.10435e-20					2209.11	2.94968e-20					3252.73	1.80308e-20					2388.32	1.00604e-20
				3038.23	4.10441e-20					2209.28	2.95061e-20					3252.9	1.80334e-20					2388.4	1.00866e-20
				3038.48	4.10447e-20					2209.45	2.95155e-20					3253.08	1.80361e-20					2388.49	1.0113e-20
				3038.73	4.10454e-20					2209.62	2.95249e-20					3253.25	1.80388e-20					2388.57	1.01396e-20
				3038.98	4.10461e-20					2209.78	2.95343e-20					3253.42	1.80415e-20					2388.66	1.01665e-20
				3039.23	4.10468e-20					2209.95	2.95438e-20					3253.6	1.80442e-20					2388.75	1.01936e-20
				3039.49	4.10476e-20					2210.12	2.95533e-20					3253.77	1.80469e-20					2388.83	1.02208e-20
				3039.74	4.10483e-20					2210.29	2.95628e-20					3253.94	1.80496e-20					2388.92	1.02483e-20
				3039.99	4.10492e-20					2210.46	2.95724e-20					3254.11	1.80524e-20					2389.01	1.0276e-20
				3040.24	4.105e-20					2210.62	2.9582e-20					3254.29	1.80552e-20					2389.09	1.0304e-20
				3040.49	4.10509e-20					2210.79	2.95916e-20					3254.46	1.80579e-20					2389.18	1.03321e-20
				3040.74	4.10518e-20					2210.96	2.96013e-20					3254.63	1.80607e-20					2389.27	1.03605e-20
				3040.99	4.10527e-20					2211.13	2.9611e-20					3254.8	1.80635e-20					2389.35	1.03891e-20
				3041.24	4.10537e-20					2211.3	2.96207e-20					3254.98	1.80663e-20					2389.44	1.04179e-20
				3041.5	4.10547e-20					2211.47	2.96305e-20					3255.15	1.80691e-20					2389.52	1.04469e-20
				3041.75	4.10557e-20					2211.63	2.96403e-20					3255.32	1.8072e-20					2389.61	1.04762e-20
				3042	4.10568e-20					2211.8	2.96502e-20					3255.49	1.80749e-20					2389.7	1.05057e-20
				3042.25	4.10579e-20					2211.97	2.96601e-20					3255.67	1.80778e-20					2389.78	1.05354e-20
				3042.5	4.10591e-20					2212.14	2.967e-20					3255.84	1.80807e-20					2389.87	1.05654e-20
				3042.75	4.10603e-20					2212.31	2.968e-20					3256.01	1.80836e-20					2389.96	1.05956e-20
				3043	4.10615e-20					2212.47	2.969e-20					3256.18	1.80865e-20					2390.04	1.0626e-20
				3043.26	4.10628e-20					2212.64	2.97e-20					3256.36	1.80895e-20					2390.13	1.06567e-20
				3043.51	4.10641e-20					2212.81	2.97101e-20					3256.53	1.80925e-20					2390.22	1.06875e-20
				3043.76	4.10654e-20					2212.98	2.97203e-20					3256.7	1.80955e-20					2390.3	1.07187e-20
				3044.01	4.10668e-20					2213.15	2.97305e-20					3256.87	1.80986e-20					2390.39	1.075e-20
				3044.26	4.10683e-20					2213.31	2.97407e-20					3257.05	1.81016e-20					2390.47	1.07816e-20
				3044.51	4.10698e-20					2213.48	2.9751e-20					3257.22	1.81047e-20					2390.56	1.08135e-20
				3044.76	4.10713e-20					2213.65	2.97613e-20					3257.39	1.81079e-20					2390.65	1.08455e-20
				3045.01	4.10729e-20					2213.82	2.97717e-20					3257.56	1.8111e-20					2390.73	1.08778e-20
				3045.27	4.10745e-20					2213.99	2.97821e-20					3257.74	1.81142e-20					2390.82	1.09104e-20
				3045.52	4.10761e-20					2214.15	2.97925e-20					3257.91	1.81174e-20					2390.91	1.09432e-20
				3045.77	4.10778e-20					2214.32	2.9803e-20					3258.08	1.81206e-20					2390.99	1.09763e-20
				3046.02	4.10796e-20					2214.49	2.98135e-20					3258.25	1.81238e-20					2391.08	1.10095e-20
				3046.27	4.10814e-20					2214.66	2.98241e-20					3258.43	1.81271e-20					2391.17	1.10431e-20
				3046.52	4.10833e-20					2214.83	2.98347e-20					3258.6	1.81304e-20					2391.25	1.10769e-20
				3046.77	4.10852e-20					2215	2.98454e-20					3258.77	1.81338e-20					2391.34	1.11109e-20
				3047.03	4.10872e-20					2215.16	2.98561e-20					3258.94	1.81371e-20					2391.42	1.11452e-20
				3047.28	4.10892e-20					2215.33	2.98669e-20					3259.12	1.81405e-20					2391.51	1.11797e-20
				3047.53	4.10913e-20					2215.5	2.98778e-20					3259.29	1.8144e-20					2391.6	1.12145e-20
				3047.78	4.10934e-20					2215.67	2.98887e-20					3259.46	1.81475e-20					2391.68	1.12495e-20
				3048.03	4.10956e-20					2215.84	2.98996e-20					3259.64	1.8151e-20					2391.77	1.12848e-20
				3048.28	4.10978e-20					2216	2.99106e-20					3259.81	1.81545e-20					2391.86	1.13204e-20
				3048.53	4.11001e-20					2216.17	2.99217e-20					3259.98	1.81581e-20					2391.94	1.13562e-20
				3048.78	4.11025e-20					2216.34	2.99328e-20					3260.15	1.81617e-20					2392.03	1.13923e-20
				3049.04	4.11049e-20					2216.51	2.9944e-20					3260.33	1.81653e-20					2392.12	1.14286e-20
				3049.29	4.11073e-20					2216.68	2.99552e-20					3260.5	1.8169e-20					2392.2	1.14651e-20
				3049.54	4.11098e-20					2216.84	2.99665e-20					3260.67	1.81727e-20					2392.29	1.1502e-20
				3049.79	4.11124e-20					2217.01	2.99778e-20					3260.84	1.81765e-20					2392.37	1.15391e-20
				3050.04	4.11151e-20					2217.18	2.99892e-20					3261.02	1.81803e-20					2392.46	1.15764e-20
				3050.29	4.11178e-20					2217.35	3.00007e-20					3261.19	1.81841e-20					2392.55	1.16141e-20
				3050.54	4.11205e-20					2217.52	3.00123e-20					3261.36	1.8188e-20					2392.63	1.1652e-20
				3050.8	4.11234e-20					2217.69	3.00239e-20					3261.53	1.81919e-20					2392.72	1.16901e-20
				3051.05	4.11263e-20					2217.85	3.00355e-20					3261.71	1.81959e-20					2392.81	1.17285e-20
				3051.3	4.11293e-20					2218.02	3.00473e-20					3261.88	1.81999e-20					2392.89	1.17672e-20
				3051.55	4.11323e-20					2218.19	3.00591e-20					3262.05	1.8204e-20					2392.98	1.18062e-20
				3051.8	4.11355e-20					2218.36	3.00709e-20					3262.22	1.82081e-20					2393.07	1.18454e-20
				3052.05	4.11387e-20					2218.53	3.00829e-20					3262.4	1.82122e-20					2393.15	1.18849e-20
				3052.3	4.1142e-20					2218.69	3.00949e-20					3262.57	1.82164e-20					2393.24	1.19247e-20
				3052.55	4.11453e-20					2218.86	3.0107e-20					3262.74	1.82207e-20					2393.32	1.19647e-20
				3052.81	4.11488e-20					2219.03	3.01191e-20					3262.91	1.8225e-20					2393.41	1.2005e-20
				3053.06	4.11523e-20					2219.2	3.01313e-20					3263.09	1.82294e-20					2393.5	1.20456e-20
				3053.31	4.11559e-20					2219.37	3.01436e-20					3263.26	1.82338e-20					2393.58	1.20864e-20
				3053.56	4.11596e-20					2219.53	3.0156e-20					3263.43	1.82382e-20					2393.67	1.21276e-20
				3053.81	4.11634e-20					2219.7	3.01684e-20					3263.6	1.82427e-20					2393.76	1.2169e-20
				3054.06	4.11673e-20					2219.87	3.01809e-20					3263.78	1.82473e-20					2393.84	1.22107e-20
				3054.31	4.11712e-20					2220.04	3.01935e-20					3263.95	1.82519e-20					2393.93	1.22526e-20
				3054.57	4.11753e-20					2220.21	3.02062e-20					3264.12	1.82566e-20					2394.02	1.22949e-20
				3054.82	4.11794e-20					2220.37	3.02189e-20					3264.29	1.82614e-20					2394.1	1.23374e-20
				3055.07	4.11837e-20					2220.54	3.02318e-20					3264.47	1.82662e-20					2394.19	1.23802e-20
				3055.32	4.1188e-20					2220.71	3.02447e-20					3264.64	1.8271e-20					2394.27	1.24233e-20
				3055.57	4.11924e-20					2220.88	3.02577e-20					3264.81	1.8276e-20					2394.36	1.24666e-20
				3055.82	4.11969e-20					2221.05	3.02707e-20					3264.98	1.8281e-20					2394.45	1.25103e-20
				3056.07	4.12016e-20					2221.22	3.02839e-20					3265.16	1.8286e-20					2394.53	1.25542e-20
				3056.33	4.12063e-20					2221.38	3.02971e-20					3265.33	1.82912e-20					2394.62	1.25984e-20
				3056.58	4.12111e-20					2221.55	3.03105e-20					3265.5	1.82964e-20					2394.71	1.26429e-20
				3056.83	4.12161e-20					2221.72	3.03239e-20					3265.68	1.83016e-20					2394.79	1.26877e-20
				3057.08	4.12211e-20					2221.89	3.03374e-20					3265.85	1.8307e-20					2394.88	1.27328e-20
				3057.33	4.12262e-20					2222.06	3.03509e-20					3266.02	1.83124e-20					2394.97	1.27781e-20
				3057.58	4.12315e-20					2222.22	3.03646e-20					3266.19	1.83179e-20					2395.05	1.28238e-20
				3057.83	4.12369e-20					2222.39	3.03784e-20					3266.37	1.83234e-20					2395.14	1.28697e-20
				3058.08	4.12424e-20					2222.56	3.03922e-20					3266.54	1.83291e-20					2395.22	1.2916e-20
				3058.34	4.1248e-20					2222.73	3.04062e-20					3266.71	1.83348e-20					2395.31	1.29625e-20
				3058.59	4.12537e-20					2222.9	3.04202e-20					3266.88	1.83405e-20					2395.4	1.30093e-20
				3058.84	4.12595e-20					2223.06	3.04344e-20					3267.06	1.83464e-20					2395.48	1.30564e-20
				3059.09	4.12655e-20					2223.23	3.04486e-20					3267.23	1.83523e-20					2395.57	1.31038e-20
				3059.34	4.12715e-20					2223.4	3.0463e-20					3267.4	1.83583e-20					2395.66	1.31514e-20
				3059.59	4.12777e-20					2223.57	3.04774e-20					3267.57	1.83644e-20					2395.74	1.31994e-20
				3059.84	4.12841e-20					2223.74	3.04919e-20					3267.75	1.83706e-20					2395.83	1.32477e-20
				3060.1	4.12905e-20					2223.91	3.05065e-20					3267.92	1.83769e-20					2395.92	1.32963e-20
				3060.35	4.12971e-20					2224.07	3.05213e-20					3268.09	1.83833e-20					2396	1.33451e-20
				3060.6	4.13038e-20					2224.24	3.05361e-20					3268.26	1.83898e-20					2396.09	1.33943e-20
				3060.85	4.13107e-20					2224.41	3.0551e-20					3268.44	1.83964e-20					2396.17	1.34437e-20
				3061.1	4.13176e-20					2224.58	3.05661e-20					3268.61	1.8403e-20					2396.26	1.34935e-20
				3061.35	4.13247e-20					2224.75	3.05812e-20					3268.78	1.84098e-20					2396.35	1.35435e-20
				3061.6	4.13319e-20					2224.91	3.05965e-20					3268.95	1.84167e-20					2396.43	1.35939e-20
				3061.85	4.13393e-20					2225.08	3.06119e-20					3269.13	1.84236e-20					2396.52	1.36445e-20
				3062.11	4.13468e-20					2225.25	3.06273e-20					3269.3	1.84307e-20					2396.61	1.36954e-20
				3062.36	4.13544e-20					2225.42	3.06429e-20					3269.47	1.84379e-20					2396.69	1.37467e-20
				3062.61	4.13622e-20					2225.59	3.06586e-20					3269.64	1.84452e-20					2396.78	1.37982e-20
				3062.86	4.13702e-20					2225.75	3.06744e-20					3269.82	1.84526e-20					2396.87	1.38501e-20
				3063.11	4.13783e-20					2225.92	3.06904e-20					3269.99	1.84601e-20					2396.95	1.39022e-20
				3063.36	4.13865e-20					2226.09	3.07064e-20					3270.16	1.84677e-20					2397.04	1.39547e-20
				3063.61	4.1395e-20					2226.26	3.07225e-20					3270.33	1.84755e-20					2397.12	1.40074e-20
				3063.87	4.14035e-20					2226.43	3.07387e-20					3270.51	1.84833e-20					2397.21	1.40604e-20
				3064.12	4.14123e-20					2226.6	3.07551e-20					3270.68	1.84913e-20					2397.3	1.41138e-20
				3064.37	4.14212e-20					2226.76	3.07716e-20					3270.85	1.84994e-20					2397.38	1.41674e-20
				3064.62	4.14302e-20					2226.93	3.07882e-20					3271.02	1.85077e-20					2397.47	1.42214e-20
				3064.87	4.14395e-20					2227.1	3.08049e-20					3271.2	1.8516e-20					2397.56	1.42756e-20
				3065.12	4.14489e-20					2227.27	3.08217e-20					3271.37	1.85245e-20					2397.64	1.43302e-20
				3065.37	4.14585e-20					2227.44	3.08387e-20					3271.54	1.85332e-20					2397.73	1.43851e-20
				3065.62	4.14682e-20					2227.6	3.08558e-20					3271.72	1.85419e-20					2397.82	1.44402e-20
				3065.88	4.14782e-20					2227.77	3.0873e-20					3271.89	1.85508e-20					2397.9	1.44957e-20
				3066.13	4.14883e-20					2227.94	3.08903e-20					3272.06	1.85599e-20					2397.99	1.45515e-20
				3066.38	4.14986e-20					2228.11	3.09078e-20					3272.23	1.85691e-20					2398.07	1.46075e-20
				3066.63	4.15091e-20					2228.28	3.09254e-20					3272.41	1.85784e-20					2398.16	1.46639e-20
				3066.88	4.15197e-20					2228.44	3.09432e-20					3272.58	1.85879e-20					2398.25	1.47206e-20
				3067.13	4.15306e-20					2228.61	3.0961e-20					3272.75	1.85975e-20					2398.33	1.47776e-20
				3067.38	4.15416e-20					2228.78	3.09791e-20					3272.92	1.86073e-20					2398.42	1.48349e-20
				3067.64	4.15529e-20					2228.95	3.09972e-20					3273.1	1.86173e-20					2398.51	1.48925e-20
				3067.89	4.15643e-20					2229.12	3.10155e-20					3273.27	1.86274e-20					2398.59	1.49504e-20
				3068.14	4.1576e-20					2229.28	3.10339e-20					3273.44	1.86377e-20					2398.68	1.50086e-20
				3068.39	4.15878e-20					2229.45	3.10525e-20					3273.61	1.86481e-20					2398.77	1.50671e-20
				3068.64	4.15999e-20					2229.62	3.10712e-20					3273.79	1.86587e-20					2398.85	1.51259e-20
				3068.89	4.16121e-20					2229.79	3.109e-20					3273.96	1.86695e-20					2398.94	1.51851e-20
				3069.14	4.16246e-20					2229.96	3.1109e-20					3274.13	1.86804e-20					2399.02	1.52445e-20
				3069.39	4.16373e-20					2230.13	3.11281e-20					3274.3	1.86915e-20					2399.11	1.53042e-20
				3069.65	4.16502e-20					2230.29	3.11474e-20					3274.48	1.87028e-20					2399.2	1.53643e-20
				3069.9	4.16633e-20					2230.46	3.11668e-20					3274.65	1.87143e-20					2399.28	1.54246e-20
				3070.15	4.16766e-20					2230.63	3.11864e-20					3274.82	1.8726e-20					2399.37	1.54853e-20
				3070.4	4.16902e-20					2230.8	3.12061e-20					3274.99	1.87379e-20					2399.46	1.55462e-20
				3070.65	4.1704e-20					2230.97	3.1226e-20					3275.17	1.87499e-20					2399.54	1.56075e-20
				3070.9	4.1718e-20					2231.13	3.1246e-20					3275.34	1.87622e-20					2399.63	1.5669e-20
				3071.15	4.17323e-20					2231.3	3.12662e-20					3275.51	1.87746e-20					2399.72	1.57309e-20
				3071.41	4.17467e-20					2231.47	3.12866e-20					3275.68	1.87873e-20					2399.8	1.57931e-20
				3071.66	4.17615e-20					2231.64	3.13071e-20					3275.86	1.88001e-20					2399.89	1.58555e-20
				3071.91	4.17764e-20					2231.81	3.13277e-20					3276.03	1.88132e-20					2399.97	1.59183e-20
				3072.16	4.17916e-20					2231.97	3.13485e-20					3276.2	1.88265e-20					2400.06	1.59814e-20
				3072.41	4.18071e-20					2232.14	3.13695e-20					3276.37	1.884e-20					2400.15	1.60448e-20
				3072.66	4.18227e-20					2232.31	3.13906e-20					3276.55	1.88537e-20					2400.23	1.61085e-20
				3072.91	4.18387e-20					2232.48	3.14119e-20					3276.72	1.88677e-20					2400.32	1.61725e-20
				3073.16	4.18548e-20					2232.65	3.14334e-20					3276.89	1.88818e-20					2400.41	1.62367e-20
				3073.42	4.18712e-20					2232.82	3.1455e-20					3277.06	1.88962e-20					2400.49	1.63013e-20
				3073.67	4.18879e-20					2232.98	3.14768e-20					3277.24	1.89109e-20					2400.58	1.63662e-20
				3073.92	4.19048e-20					2233.15	3.14987e-20					3277.41	1.89257e-20					2400.67	1.64314e-20
				3074.17	4.1922e-20					2233.32	3.15209e-20					3277.58	1.89409e-20					2400.75	1.64969e-20
				3074.42	4.19394e-20					2233.49	3.15431e-20					3277.76	1.89562e-20					2400.84	1.65627e-20
				3074.67	4.19571e-20					2233.66	3.15656e-20					3277.93	1.89718e-20					2400.92	1.66288e-20
				3074.92	4.19751e-20					2233.82	3.15882e-20					3278.1	1.89877e-20					2401.01	1.66952e-20
				3075.18	4.19934e-20					2233.99	3.1611e-20					3278.27	1.90038e-20					2401.1	1.67619e-20
				3075.43	4.20119e-20					2234.16	3.1634e-20					3278.45	1.90202e-20					2401.18	1.68288e-20
				3075.68	4.20308e-20					2234.33	3.16572e-20					3278.62	1.90369e-20					2401.27	1.68961e-20
				3075.93	4.20499e-20					2234.5	3.16805e-20					3278.79	1.90538e-20					2401.36	1.69637e-20
				3076.18	4.20693e-20					2234.66	3.1704e-20					3278.96	1.9071e-20					2401.44	1.70316e-20
				3076.43	4.20889e-20					2234.83	3.17277e-20					3279.14	1.90885e-20					2401.53	1.70997e-20
				3076.68	4.21089e-20					2235	3.17516e-20					3279.31	1.91062e-20					2401.61	1.71682e-20
				3076.93	4.21292e-20					2235.17	3.17756e-20					3279.48	1.91243e-20					2401.7	1.72369e-20
				3077.19	4.21498e-20					2235.34	3.17999e-20					3279.65	1.91426e-20					2401.79	1.7306e-20
				3077.44	4.21706e-20					2235.5	3.18243e-20					3279.83	1.91612e-20					2401.87	1.73753e-20
				3077.69	4.21918e-20					2235.67	3.18489e-20					3280	1.91801e-20					2401.96	1.7445e-20
				3077.94	4.22133e-20					2235.84	3.18737e-20					3280.17	1.91994e-20					2402.05	1.75149e-20
				3078.19	4.22351e-20					2236.01	3.18987e-20					3280.34	1.92189e-20					2402.13	1.75851e-20
				3078.44	4.22572e-20					2236.18	3.19238e-20					3280.52	1.92388e-20					2402.22	1.76556e-20
				3078.69	4.22796e-20					2236.35	3.19492e-20					3280.69	1.9259e-20					2402.31	1.77264e-20
				3078.95	4.23023e-20					2236.51	3.19747e-20					3280.86	1.92795e-20					2402.39	1.77974e-20
				3079.2	4.23254e-20					2236.68	3.20005e-20					3281.03	1.93003e-20					2402.48	1.78688e-20
				3079.45	4.23488e-20					2236.85	3.20264e-20					3281.21	1.93215e-20					2402.56	1.79404e-20
				3079.7	4.23725e-20					2237.02	3.20525e-20					3281.38	1.93431e-20					2402.65	1.80123e-20
				3079.95	4.23965e-20					2237.19	3.20788e-20					3281.55	1.93649e-20					2402.74	1.80845e-20
				3080.2	4.24209e-20					2237.35	3.21053e-20					3281.72	1.93871e-20					2402.82	1.8157e-20
				3080.45	4.24456e-20					2237.52	3.2132e-20					3281.9	1.94097e-20					2402.91	1.82298e-20
				3080.7	4.24707e-20					2237.69	3.21589e-20					3282.07	1.94327e-20					2403	1.83028e-20
				3080.96	4.2496e-20					2237.86	3.2186e-20					3282.24	1.9456e-20					2403.08	1.83761e-20
				3081.21	4.25218e-20					2238.03	3.22133e-20					3282.41	1.94796e-20					2403.17	1.84497e-20
				3081.46	4.25479e-20					2238.19	3.22408e-20					3282.59	1.95037e-20					2403.26	1.85236e-20
				3081.71	4.25743e-20					2238.36	3.22685e-20					3282.76	1.95281e-20					2403.34	1.85978e-20
				3081.96	4.26011e-20					2238.53	3.22963e-20					3282.93	1.95529e-20					2403.43	1.86722e-20
				3082.21	4.26282e-20					2238.7	3.23244e-20					3283.11	1.95782e-20					2403.51	1.87469e-20
				3082.46	4.26557e-20					2238.87	3.23526e-20					3283.28	1.96038e-20					2403.6	1.88218e-20
				3082.72	4.26835e-20					2239.04	3.23811e-20					3283.45	1.96298e-20					2403.69	1.88971e-20
				3082.97	4.27118e-20					2239.2	3.24098e-20					3283.62	1.96562e-20					2403.77	1.89726e-20
				3083.22	4.27403e-20					2239.37	3.24386e-20					3283.8	1.96831e-20					2403.86	1.90483e-20
				3083.47	4.27693e-20					2239.54	3.24677e-20					3283.97	1.97104e-20					2403.95	1.91243e-20
				3083.72	4.27986e-20					2239.71	3.2497e-20					3284.14	1.97381e-20					2404.03	1.92006e-20
				3083.97	4.28283e-20					2239.88	3.25265e-20					3284.31	1.97662e-20					2404.12	1.92772e-20
				3084.22	4.28584e-20					2240.04	3.25562e-20					3284.49	1.97948e-20					2404.21	1.9354e-20
				3084.47	4.28888e-20					2240.21	3.25861e-20					3284.66	1.98238e-20					2404.29	1.94311e-20
				3084.73	4.29197e-20					2240.38	3.26162e-20					3284.83	1.98533e-20					2404.38	1.95084e-20
				3084.98	4.29509e-20					2240.55	3.26466e-20					3285	1.98832e-20					2404.46	1.9586e-20
				3085.23	4.29825e-20					2240.72	3.26771e-20					3285.18	1.99136e-20					2404.55	1.96638e-20
				3085.48	4.30144e-20					2240.88	3.27079e-20					3285.35	1.99445e-20					2404.64	1.97419e-20
				3085.73	4.30467e-20					2241.05	3.27388e-20					3285.52	1.99758e-20					2404.72	1.98202e-20
				3085.98	4.30795e-20					2241.22	3.277e-20					3285.69	2.00077e-20					2404.81	1.98988e-20
				3086.23	4.31126e-20					2241.39	3.28014e-20					3285.87	2.004e-20					2404.9	1.99777e-20
				3086.49	4.31461e-20					2241.56	3.2833e-20					3286.04	2.00728e-20					2404.98	2.00567e-20
				3086.74	4.318e-20					2241.72	3.28649e-20					3286.21	2.01061e-20					2405.07	2.01361e-20
				3086.99	4.32144e-20					2241.89	3.28969e-20					3286.38	2.014e-20					2405.16	2.02156e-20
				3087.24	4.32491e-20					2242.06	3.29292e-20					3286.56	2.01743e-20					2405.24	2.02954e-20
				3087.49	4.32842e-20					2242.23	3.29617e-20					3286.73	2.02092e-20					2405.33	2.03755e-20
				3087.74	4.33198e-20					2242.4	3.29944e-20					3286.9	2.02446e-20					2405.41	2.04557e-20
				3087.99	4.33558e-20					2242.57	3.30273e-20					3287.07	2.02805e-20					2405.5	2.05363e-20
				3088.24	4.33922e-20					2242.73	3.30604e-20					3287.25	2.0317e-20					2405.59	2.0617e-20
				3088.5	4.3429e-20					2242.9	3.30938e-20					3287.42	2.0354e-20					2405.67	2.0698e-20
				3088.75	4.34662e-20					2243.07	3.31273e-20					3287.59	2.03916e-20					2405.76	2.07792e-20
				3089	4.35039e-20					2243.24	3.31611e-20					3287.76	2.04297e-20					2405.85	2.08606e-20
				3089.25	4.35419e-20					2243.41	3.31951e-20					3287.94	2.04685e-20					2405.93	2.09422e-20
				3089.5	4.35804e-20					2243.57	3.32293e-20					3288.11	2.05078e-20					2406.02	2.10241e-20
				3089.75	4.36194e-20					2243.74	3.32638e-20					3288.28	2.05476e-20					2406.11	2.11062e-20
				3090	4.36587e-20					2243.91	3.32984e-20					3288.45	2.05881e-20					2406.19	2.11885e-20
				3090.26	4.36985e-20					2244.08	3.33333e-20					3288.63	2.06292e-20					2406.28	2.1271e-20
				3090.51	4.37388e-20					2244.25	3.33684e-20					3288.8	2.06709e-20					2406.36	2.13538e-20
				3090.76	4.37794e-20					2244.41	3.34038e-20					3288.97	2.07132e-20					2406.45	2.14367e-20
				3091.01	4.38205e-20					2244.58	3.34393e-20					3289.15	2.07561e-20					2406.54	2.15199e-20
				3091.26	4.38621e-20					2244.75	3.34751e-20					3289.32	2.07996e-20					2406.62	2.16032e-20
				3091.51	4.39041e-20					2244.92	3.35111e-20					3289.49	2.08438e-20					2406.71	2.16868e-20
				3091.76	4.39465e-20					2245.09	3.35473e-20					3289.66	2.08886e-20					2406.8	2.17705e-20
				3092.01	4.39894e-20					2245.26	3.35837e-20					3289.84	2.09341e-20					2406.88	2.18545e-20
				3092.27	4.40327e-20					2245.42	3.36203e-20					3290.01	2.09803e-20					2406.97	2.19387e-20
				3092.52	4.40764e-20					2245.59	3.36572e-20					3290.18	2.10271e-20					2407.06	2.2023e-20
				3092.77	4.41207e-20					2245.76	3.36943e-20					3290.35	2.10745e-20					2407.14	2.21075e-20
				3093.02	4.41653e-20					2245.93	3.37316e-20					3290.53	2.11227e-20					2407.23	2.21923e-20
				3093.27	4.42104e-20					2246.1	3.37691e-20					3290.7	2.11715e-20					2407.31	2.22772e-20
				3093.52	4.4256e-20					2246.26	3.38068e-20					3290.87	2.12211e-20					2407.4	2.23623e-20
				3093.77	4.4302e-20					2246.43	3.38448e-20					3291.04	2.12713e-20					2407.49	2.24476e-20
				3094.03	4.43485e-20					2246.6	3.38829e-20					3291.22	2.13222e-20					2407.57	2.2533e-20
				3094.28	4.43954e-20					2246.77	3.39213e-20					3291.39	2.13739e-20					2407.66	2.26187e-20
				3094.53	4.44428e-20					2246.94	3.39599e-20					3291.56	2.14263e-20					2407.75	2.27045e-20
				3094.78	4.44906e-20					2247.1	3.39988e-20					3291.73	2.14794e-20					2407.83	2.27904e-20
				3095.03	4.45389e-20					2247.27	3.40378e-20					3291.91	2.15333e-20					2407.92	2.28766e-20
				3095.28	4.45877e-20					2247.44	3.4077e-20					3292.08	2.15879e-20					2408.01	2.29629e-20
				3095.53	4.46369e-20					2247.61	3.41165e-20					3292.25	2.16433e-20					2408.09	2.30494e-20
				3095.78	4.46866e-20					2247.78	3.41562e-20					3292.42	2.16995e-20					2408.18	2.3136e-20
				3096.04	4.47367e-20					2247.95	3.41961e-20					3292.6	2.17564e-20					2408.26	2.32228e-20
				3096.29	4.47873e-20					2248.11	3.42362e-20					3292.77	2.18141e-20					2408.35	2.33097e-20
				3096.54	4.48383e-20					2248.28	3.42765e-20					3292.94	2.18726e-20					2408.44	2.33968e-20
				3096.79	4.48898e-20					2248.45	3.4317e-20					3293.11	2.19319e-20					2408.52	2.3484e-20
				3097.04	4.49418e-20					2248.62	3.43578e-20					3293.29	2.1992e-20					2408.61	2.35714e-20
				3097.29	4.49942e-20					2248.79	3.43987e-20					3293.46	2.2053e-20					2408.7	2.36589e-20
				3097.54	4.5047e-20					2248.95	3.44399e-20					3293.63	2.21147e-20					2408.78	2.37466e-20
				3097.8	4.51003e-20					2249.12	3.44812e-20					3293.8	2.21773e-20					2408.87	2.38344e-20
				3098.05	4.5154e-20					2249.29	3.45228e-20					3293.98	2.22408e-20					2408.96	2.39223e-20
				3098.3	4.52082e-20					2249.46	3.45645e-20					3294.15	2.2305e-20					2409.04	2.40104e-20
				3098.55	4.52628e-20					2249.63	3.46065e-20					3294.32	2.23702e-20					2409.13	2.40986e-20
				3098.8	4.53179e-20					2249.79	3.46487e-20					3294.49	2.24362e-20					2409.21	2.41869e-20
				3099.05	4.53734e-20					2249.96	3.46911e-20					3294.67	2.25031e-20					2409.3	2.42753e-20
				3099.3	4.54294e-20					2250.13	3.47336e-20					3294.84	2.25708e-20					2409.39	2.43638e-20
				3099.55	4.54859e-20					2250.3	3.47764e-20					3295.01	2.26395e-20					2409.47	2.44525e-20
				3099.81	4.55428e-20					2250.47	3.48193e-20					3295.19	2.2709e-20					2409.56	2.45412e-20
				3100.06	4.56001e-20					2250.63	3.48624e-20					3295.36	2.27795e-20					2409.65	2.46301e-20
				3100.31	4.56579e-20					2250.8	3.49057e-20					3295.53	2.28509e-20					2409.73	2.47191e-20
				3100.56	4.57161e-20					2250.97	3.49492e-20					3295.7	2.29232e-20					2409.82	2.48082e-20
				3100.81	4.57748e-20					2251.14	3.49928e-20					3295.88	2.29964e-20					2409.91	2.48973e-20
				3101.06	4.58339e-20					2251.31	3.50367e-20					3296.05	2.30706e-20					2409.99	2.49866e-20
				3101.31	4.58935e-20					2251.48	3.50808e-20					3296.22	2.31457e-20					2410.08	2.50759e-20
				3101.57	4.59535e-20					2251.64	3.5125e-20					3296.39	2.32218e-20					2410.16	2.51654e-20
				3101.82	4.60139e-20					2251.81	3.51694e-20					3296.57	2.32988e-20					2410.25	2.52549e-20
				3102.07	4.60748e-20					2251.98	3.5214e-20					3296.74	2.33769e-20					2410.34	2.53445e-20
				3102.32	4.61361e-20					2252.15	3.52588e-20					3296.91	2.34559e-20					2410.42	2.54342e-20
				3102.57	4.61978e-20					2252.32	3.53037e-20					3297.08	2.35358e-20					2410.51	2.55239e-20
				3102.82	4.62599e-20					2252.48	3.53489e-20					3297.26	2.36168e-20					2410.6	2.56138e-20
				3103.07	4.63225e-20					2252.65	3.53942e-20					3297.43	2.36988e-20					2410.68	2.57036e-20
				3103.32	4.63855e-20					2252.82	3.54396e-20					3297.6	2.37819e-20					2410.77	2.57936e-20
				3103.58	4.64489e-20					2252.99	3.54853e-20					3297.77	2.38659e-20					2410.86	2.58836e-20
				3103.83	4.65127e-20					2253.16	3.55311e-20					3297.95	2.3951e-20					2410.94	2.59737e-20
				3104.08	4.65769e-20					2253.32	3.55771e-20					3298.12	2.40371e-20					2411.03	2.60638e-20
				3104.33	4.66415e-20					2253.49	3.56232e-20					3298.29	2.41242e-20					2411.11	2.61539e-20
				3104.58	4.67065e-20					2253.66	3.56695e-20					3298.46	2.42124e-20					2411.2	2.62441e-20
				3104.83	4.67719e-20					2253.83	3.57159e-20					3298.64	2.43017e-20					2411.29	2.63344e-20
				3105.08	4.68377e-20					2254	3.57626e-20					3298.81	2.43921e-20					2411.37	2.64247e-20
				3105.34	4.69039e-20					2254.17	3.58093e-20					3298.98	2.44835e-20					2411.46	2.6515e-20
				3105.59	4.69705e-20					2254.33	3.58562e-20					3299.15	2.4576e-20					2411.55	2.66053e-20
				3105.84	4.70374e-20					2254.5	3.59033e-20					3299.33	2.46696e-20					2411.63	2.66957e-20
				3106.09	4.71048e-20					2254.67	3.59505e-20					3299.5	2.47643e-20					2411.72	2.67861e-20
				3106.34	4.71725e-20					2254.84	3.59978e-20					3299.67	2.48601e-20					2411.81	2.68765e-20
				3106.59	4.72405e-20					2255.01	3.60453e-20					3299.84	2.49571e-20					2411.89	2.69669e-20
				3106.84	4.73089e-20					2255.17	3.60929e-20					3300.02	2.50552e-20					2411.98	2.70573e-20
				3107.09	4.73777e-20					2255.34	3.61406e-20					3300.19	2.51544e-20					2412.06	2.71477e-20
				3107.35	4.74468e-20					2255.51	3.61885e-20					3300.36	2.52547e-20					2412.15	2.72382e-20
				3107.6	4.75163e-20					2255.68	3.62365e-20					3300.53	2.53562e-20					2412.24	2.73286e-20
				3107.85	4.75861e-20					2255.85	3.62846e-20					3300.71	2.54588e-20					2412.32	2.7419e-20
				3108.1	4.76562e-20					2256.01	3.63329e-20					3300.88	2.55627e-20					2412.41	2.75094e-20
				3108.35	4.77266e-20					2256.18	3.63812e-20					3301.05	2.56676e-20					2412.5	2.75999e-20
				3108.6	4.77974e-20					2256.35	3.64297e-20					3301.23	2.57738e-20					2412.58	2.76902e-20
				3108.85	4.78685e-20					2256.52	3.64783e-20					3301.4	2.58812e-20					2412.67	2.77806e-20
				3109.11	4.79399e-20					2256.69	3.65269e-20					3301.57	2.59897e-20					2412.76	2.78709e-20
				3109.36	4.80115e-20					2256.85	3.65757e-20					3301.74	2.60994e-20					2412.84	2.79612e-20
				3109.61	4.80834e-20					2257.02	3.66246e-20					3301.92	2.62104e-20					2412.93	2.80515e-20
				3109.86	4.81556e-20					2257.19	3.66736e-20					3302.09	2.63225e-20					2413.01	2.81418e-20
				3110.11	4.8228e-20					2257.36	3.67227e-20					3302.26	2.64359e-20					2413.1	2.8232e-20
				3110.36	4.83008e-20					2257.53	3.67718e-20					3302.43	2.65505e-20					2413.19	2.83221e-20
				3110.61	4.83737e-20					2257.7	3.68211e-20					3302.61	2.66664e-20					2413.27	2.84122e-20
				3110.87	4.8447e-20					2257.86	3.68704e-20					3302.78	2.67835e-20					2413.36	2.85022e-20
				3111.12	4.85205e-20					2258.03	3.69198e-20					3302.95	2.69018e-20					2413.45	2.85922e-20
				3111.37	4.85942e-20					2258.2	3.69692e-20					3303.12	2.70213e-20					2413.53	2.86822e-20
				3111.62	4.86681e-20					2258.37	3.70188e-20					3303.3	2.71422e-20					2413.62	2.8772e-20
				3111.87	4.87423e-20					2258.54	3.70684e-20					3303.47	2.72642e-20					2413.71	2.88618e-20
				3112.12	4.88167e-20					2258.7	3.7118e-20					3303.64	2.73876e-20					2413.79	2.89515e-20
				3112.37	4.88913e-20					2258.87	3.71678e-20					3303.81	2.75122e-20					2413.88	2.90412e-20
				3112.62	4.8966e-20					2259.04	3.72175e-20					3303.99	2.76382e-20					2413.96	2.91307e-20
				3112.88	4.9041e-20					2259.21	3.72673e-20					3304.16	2.77654e-20					2414.05	2.92202e-20
				3113.13	4.91161e-20					2259.38	3.73172e-20					3304.33	2.78939e-20					2414.14	2.93095e-20
				3113.38	4.91915e-20					2259.54	3.73671e-20					3304.5	2.80237e-20					2414.22	2.93988e-20
				3113.63	4.92669e-20					2259.71	3.7417e-20					3304.68	2.81547e-20					2414.31	2.9488e-20
				3113.88	4.93425e-20					2259.88	3.7467e-20					3304.85	2.82872e-20					2414.4	2.95771e-20
				3114.13	4.94183e-20					2260.05	3.7517e-20					3305.02	2.84209e-20					2414.48	2.9666e-20
				3114.38	4.94942e-20					2260.22	3.7567e-20					3305.19	2.85559e-20					2414.57	2.97549e-20
				3114.64	4.95702e-20					2260.39	3.7617e-20					3305.37	2.86923e-20					2414.66	2.98436e-20
				3114.89	4.96463e-20					2260.55	3.7667e-20					3305.54	2.88299e-20					2414.74	2.99323e-20
				3115.14	4.97225e-20					2260.72	3.77171e-20					3305.71	2.8969e-20					2414.83	3.00207e-20
				3115.39	4.97988e-20					2260.89	3.77671e-20					3305.88	2.91093e-20					2414.91	3.01091e-20
				3115.64	4.98751e-20					2261.06	3.78172e-20					3306.06	2.9251e-20					2415	3.01973e-20
				3115.89	4.99515e-20					2261.23	3.78672e-20					3306.23	2.9394e-20					2415.09	3.02854e-20
				3116.14	5.0028e-20					2261.39	3.79172e-20					3306.4	2.95384e-20					2415.17	3.03734e-20
				3116.39	5.01045e-20					2261.56	3.79672e-20					3306.57	2.96841e-20					2415.26	3.04612e-20
				3116.65	5.01811e-20					2261.73	3.80172e-20					3306.75	2.98312e-20					2415.35	3.05489e-20
				3116.9	5.02577e-20					2261.9	3.80671e-20					3306.92	2.99796e-20					2415.43	3.06364e-20
				3117.15	5.03343e-20					2262.07	3.8117e-20					3307.09	3.01294e-20					2415.52	3.07237e-20
				3117.4	5.04108e-20					2262.23	3.81669e-20					3307.27	3.02806e-20					2415.61	3.08109e-20
				3117.65	5.04874e-20					2262.4	3.82167e-20					3307.44	3.04331e-20					2415.69	3.08979e-20
				3117.9	5.05639e-20					2262.57	3.82664e-20					3307.61	3.0587e-20					2415.78	3.09847e-20
				3118.15	5.06404e-20					2262.74	3.83161e-20					3307.78	3.07423e-20					2415.86	3.10714e-20
				3118.41	5.07168e-20					2262.91	3.83657e-20					3307.96	3.08989e-20					2415.95	3.11579e-20
				3118.66	5.07932e-20					2263.07	3.84152e-20					3308.13	3.10569e-20					2416.04	3.12442e-20
				3118.91	5.08695e-20					2263.24	3.84646e-20					3308.3	3.12163e-20					2416.12	3.13303e-20
				3119.16	5.09457e-20					2263.41	3.8514e-20					3308.47	3.1377e-20					2416.21	3.14162e-20
				3119.41	5.10218e-20					2263.58	3.85633e-20					3308.65	3.15391e-20					2416.3	3.1502e-20
				3119.66	5.10977e-20					2263.75	3.86125e-20					3308.82	3.17026e-20					2416.38	3.15875e-20
				3119.91	5.11736e-20					2263.92	3.86616e-20					3308.99	3.18675e-20					2416.47	3.16728e-20
				3120.16	5.12493e-20					2264.08	3.87106e-20					3309.16	3.20338e-20					2416.56	3.17579e-20
				3120.42	5.13248e-20					2264.25	3.87595e-20					3309.34	3.22014e-20					2416.64	3.18428e-20
				3120.67	5.14002e-20					2264.42	3.88083e-20					3309.51	3.23704e-20					2416.73	3.19275e-20
				3120.92	5.14753e-20					2264.59	3.8857e-20					3309.68	3.25408e-20					2416.81	3.2012e-20
				3121.17	5.15503e-20					2264.76	3.89056e-20					3309.85	3.27126e-20					2416.9	3.20962e-20
				3121.42	5.1625e-20					2264.92	3.8954e-20					3310.03	3.28858e-20					2416.99	3.21802e-20
				3121.67	5.16995e-20					2265.09	3.90023e-20					3310.2	3.30603e-20					2417.07	3.2264e-20
				3121.92	5.17737e-20					2265.26	3.90505e-20					3310.37	3.32362e-20					2417.16	3.23475e-20
				3122.18	5.18476e-20					2265.43	3.90985e-20					3310.54	3.34135e-20					2417.25	3.24308e-20
				3122.43	5.19213e-20					2265.6	3.91464e-20					3310.72	3.35921e-20					2417.33	3.25138e-20
				3122.68	5.19946e-20					2265.76	3.91941e-20					3310.89	3.37721e-20					2417.42	3.25966e-20
				3122.93	5.20677e-20					2265.93	3.92416e-20					3311.06	3.39535e-20					2417.51	3.26792e-20
				3123.18	5.21405e-20					2266.1	3.9289e-20					3311.23	3.41363e-20					2417.59	3.27614e-20
				3123.43	5.22129e-20					2266.27	3.93362e-20					3311.41	3.43204e-20					2417.68	3.28434e-20
				3123.68	5.22849e-20					2266.44	3.93832e-20					3311.58	3.45058e-20					2417.76	3.29252e-20
				3123.93	5.23566e-20					2266.61	3.94301e-20					3311.75	3.46927e-20					2417.85	3.30067e-20
				3124.19	5.2428e-20					2266.77	3.94767e-20					3311.92	3.48808e-20					2417.94	3.30879e-20
				3124.44	5.24989e-20					2266.94	3.95232e-20					3312.1	3.50703e-20					2418.02	3.31688e-20
				3124.69	5.25694e-20					2267.11	3.95694e-20					3312.27	3.52612e-20					2418.11	3.32494e-20
				3124.94	5.26395e-20					2267.28	3.96155e-20					3312.44	3.54534e-20					2418.2	3.33298e-20
				3125.19	5.27091e-20					2267.45	3.96613e-20					3312.61	3.5647e-20					2418.28	3.34099e-20
				3125.44	5.27783e-20					2267.61	3.97069e-20					3312.79	3.58418e-20					2418.37	3.34896e-20
				3125.69	5.2847e-20					2267.78	3.97523e-20					3312.96	3.6038e-20					2418.46	3.35691e-20
				3125.95	5.29152e-20					2267.95	3.97974e-20					3313.13	3.62355e-20					2418.54	3.36483e-20
				3126.2	5.29829e-20					2268.12	3.98423e-20					3313.31	3.64343e-20					2418.63	3.37271e-20
				3126.45	5.30501e-20					2268.29	3.98869e-20					3313.48	3.66345e-20					2418.71	3.38057e-20
				3126.7	5.31167e-20					2268.45	3.99313e-20					3313.65	3.68359e-20					2418.8	3.38839e-20
				3126.95	5.31828e-20					2268.62	3.99755e-20					3313.82	3.70386e-20					2418.89	3.39619e-20
				3127.2	5.32483e-20					2268.79	4.00194e-20					3314	3.72426e-20					2418.97	3.40394e-20
				3127.45	5.33132e-20					2268.96	4.0063e-20					3314.17	3.74479e-20					2419.06	3.41167e-20
				3127.7	5.33775e-20					2269.13	4.01063e-20					3314.34	3.76544e-20					2419.15	3.41937e-20
				3127.96	5.34412e-20					2269.29	4.01493e-20					3314.51	3.78622e-20					2419.23	3.42703e-20
				3128.21	5.35042e-20					2269.46	4.01921e-20					3314.69	3.80713e-20					2419.32	3.43466e-20
				3128.46	5.35666e-20					2269.63	4.02346e-20					3314.86	3.82816e-20					2419.41	3.44225e-20
				3128.71	5.36283e-20					2269.8	4.02768e-20					3315.03	3.84931e-20					2419.49	3.44981e-20
				3128.96	5.36893e-20					2269.97	4.03186e-20					3315.2	3.87058e-20					2419.58	3.45733e-20
				3129.21	5.37496e-20					2270.14	4.03602e-20					3315.38	3.89198e-20					2419.66	3.46482e-20
				3129.46	5.38091e-20					2270.3	4.04014e-20					3315.55	3.9135e-20					2419.75	3.47227e-20
				3129.72	5.38679e-20					2270.47	4.04424e-20					3315.72	3.93513e-20					2419.84	3.47969e-20
				3129.97	5.3926e-20					2270.64	4.0483e-20					3315.89	3.95688e-20					2419.92	3.48707e-20
				3130.22	5.39833e-20					2270.81	4.05232e-20					3316.07	3.97876e-20					2420.01	3.49442e-20
				3130.47	5.40398e-20					2270.98	4.05631e-20					3316.24	4.00074e-20					2420.1	3.50173e-20
				3130.72	5.40955e-20					2271.14	4.06027e-20					3316.41	4.02284e-20					2420.18	3.509e-20
				3130.97	5.41503e-20					2271.31	4.0642e-20					3316.58	4.04506e-20					2420.27	3.51623e-20
				3131.22	5.42043e-20					2271.48	4.06808e-20					3316.76	4.06738e-20					2420.35	3.52343e-20
				3131.47	5.42575e-20					2271.65	4.07194e-20					3316.93	4.08982e-20					2420.44	3.53058e-20
				3131.73	5.43098e-20					2271.82	4.07575e-20					3317.1	4.11236e-20					2420.53	3.5377e-20
				3131.98	5.43612e-20					2271.98	4.07953e-20					3317.27	4.13502e-20					2420.61	3.54478e-20
				3132.23	5.44116e-20					2272.15	4.08327e-20					3317.45	4.15778e-20					2420.7	3.55182e-20
				3132.48	5.44612e-20					2272.32	4.08697e-20					3317.62	4.18064e-20					2420.79	3.55882e-20
				3132.73	5.45098e-20					2272.49	4.09064e-20					3317.79	4.20361e-20					2420.87	3.56579e-20
				3132.98	5.45574e-20					2272.66	4.09426e-20					3317.96	4.22668e-20					2420.96	3.57271e-20
				3133.23	5.46041e-20					2272.83	4.09785e-20					3318.14	4.24985e-20					2421.05	3.57959e-20
				3133.49	5.46497e-20					2272.99	4.10139e-20					3318.31	4.27312e-20					2421.13	3.58643e-20
				3133.74	5.46943e-20					2273.16	4.1049e-20					3318.48	4.29649e-20					2421.22	3.59323e-20
				3133.99	5.47378e-20					2273.33	4.10836e-20					3318.66	4.31995e-20					2421.3	3.59998e-20
				3134.24	5.47803e-20					2273.5	4.11178e-20					3318.83	4.3435e-20					2421.39	3.6067e-20
				3134.49	5.48218e-20					2273.67	4.11516e-20					3319	4.36715e-20					2421.48	3.61337e-20
				3134.74	5.48622e-20					2273.83	4.1185e-20					3319.17	4.39089e-20					2421.56	3.62e-20
				3134.99	5.49015e-20					2274	4.1218e-20					3319.35	4.41471e-20					2421.65	3.62659e-20
				3135.24	5.49397e-20					2274.17	4.12505e-20					3319.52	4.43862e-20					2421.74	3.63314e-20
				3135.5	5.49768e-20					2274.34	4.12826e-20					3319.69	4.46262e-20					2421.82	3.63964e-20
				3135.75	5.50127e-20					2274.51	4.13142e-20					3319.86	4.48669e-20					2421.91	3.6461e-20
				3136	5.50476e-20					2274.67	4.13453e-20					3320.04	4.51085e-20					2422	3.65252e-20
				3136.25	5.50812e-20					2274.84	4.1376e-20					3320.21	4.53509e-20					2422.08	3.65889e-20
				3136.5	5.51137e-20					2275.01	4.14062e-20					3320.38	4.5594e-20					2422.17	3.66521e-20
				3136.75	5.5145e-20					2275.18	4.1436e-20					3320.55	4.58378e-20					2422.25	3.6715e-20
				3137	5.51751e-20					2275.35	4.14653e-20					3320.73	4.60824e-20					2422.34	3.67774e-20
				3137.26	5.5204e-20					2275.52	4.14941e-20					3320.9	4.63277e-20					2422.43	3.68393e-20
				3137.51	5.52317e-20					2275.68	4.15225e-20					3321.07	4.65736e-20					2422.51	3.69008e-20
				3137.76	5.52582e-20					2275.85	4.15504e-20					3321.24	4.68202e-20					2422.6	3.69618e-20
				3138.01	5.52834e-20					2276.02	4.15778e-20					3321.42	4.70674e-20					2422.69	3.70224e-20
				3138.26	5.53073e-20					2276.19	4.16047e-20					3321.59	4.73152e-20					2422.77	3.70825e-20
				3138.51	5.533e-20					2276.36	4.16312e-20					3321.76	4.75636e-20					2422.86	3.71421e-20
				3138.76	5.53514e-20					2276.52	4.16572e-20					3321.93	4.78125e-20					2422.95	3.72013e-20
				3139.01	5.53716e-20					2276.69	4.16827e-20					3322.11	4.8062e-20					2423.03	3.726e-20
				3139.27	5.53904e-20					2276.86	4.17077e-20					3322.28	4.8312e-20					2423.12	3.73183e-20
				3139.52	5.54079e-20					2277.03	4.17323e-20					3322.45	4.85624e-20					2423.2	3.73761e-20
				3139.77	5.54241e-20					2277.2	4.17563e-20					3322.62	4.88133e-20					2423.29	3.74334e-20
				3140.02	5.5439e-20					2277.36	4.17798e-20					3322.8	4.90647e-20					2423.38	3.74902e-20
				3140.27	5.54525e-20					2277.53	4.18029e-20					3322.97	4.93164e-20					2423.46	3.75466e-20
				3140.52	5.54648e-20					2277.7	4.18254e-20					3323.14	4.95685e-20					2423.55	3.76025e-20
				3140.77	5.54756e-20					2277.87	4.18475e-20					3323.31	4.98209e-20					2423.64	3.76579e-20
				3141.03	5.54851e-20					2278.04	4.1869e-20					3323.49	5.00737e-20					2423.72	3.77128e-20
				3141.28	5.54933e-20					2278.2	4.18901e-20					3323.66	5.03268e-20					2423.81	3.77672e-20
				3141.53	5.55001e-20					2278.37	4.19106e-20					3323.83	5.05801e-20					2423.9	3.78212e-20
				3141.78	5.55056e-20					2278.54	4.19306e-20					3324	5.08336e-20					2423.98	3.78747e-20
				3142.03	5.55096e-20					2278.71	4.19501e-20					3324.18	5.10873e-20					2424.07	3.79276e-20
				3142.28	5.55123e-20					2278.88	4.19692e-20					3324.35	5.13412e-20					2424.15	3.79801e-20
				3142.53	5.55136e-20					2279.05	4.19877e-20					3324.52	5.15953e-20					2424.24	3.80321e-20
				3142.78	5.55136e-20					2279.21	4.20057e-20					3324.7	5.18495e-20					2424.33	3.80836e-20
				3143.04	5.55122e-20					2279.38	4.20232e-20					3324.87	5.21037e-20					2424.41	3.81347e-20
				3143.29	5.55093e-20					2279.55	4.20401e-20					3325.04	5.2358e-20					2424.5	3.81852e-20
				3143.54	5.55052e-20					2279.72	4.20566e-20					3325.21	5.26123e-20					2424.59	3.82352e-20
				3143.79	5.54996e-20					2279.89	4.20726e-20					3325.39	5.28666e-20					2424.67	3.82847e-20
				3144.04	5.54926e-20					2280.05	4.2088e-20					3325.56	5.31208e-20					2424.76	3.83337e-20
				3144.29	5.54843e-20					2280.22	4.21029e-20					3325.73	5.3375e-20					2424.85	3.83823e-20
				3144.54	5.54746e-20					2280.39	4.21174e-20					3325.9	5.3629e-20					2424.93	3.84303e-20
				3144.8	5.54636e-20					2280.56	4.21313e-20					3326.08	5.38829e-20					2425.02	3.84778e-20
				3145.05	5.54512e-20					2280.73	4.21447e-20					3326.25	5.41367e-20					2425.1	3.85248e-20
				3145.3	5.54374e-20					2280.89	4.21576e-20					3326.42	5.43902e-20					2425.19	3.85713e-20
				3145.55	5.54223e-20					2281.06	4.217e-20					3326.59	5.46435e-20					2425.28	3.86173e-20
				3145.8	5.54057e-20					2281.23	4.21818e-20					3326.77	5.48965e-20					2425.36	3.86628e-20
				3146.05	5.53878e-20					2281.4	4.21932e-20					3326.94	5.51491e-20					2425.45	3.87078e-20
				3146.3	5.53685e-20					2281.57	4.22041e-20					3327.11	5.54015e-20					2425.54	3.87523e-20
				3146.55	5.5348e-20					2281.74	4.22145e-20					3327.28	5.56534e-20					2425.62	3.87963e-20
				3146.81	5.53261e-20					2281.9	4.22244e-20					3327.46	5.5905e-20					2425.71	3.88398e-20
				3147.06	5.5303e-20					2282.07	4.22337e-20					3327.63	5.6156e-20					2425.8	3.88827e-20
				3147.31	5.52785e-20					2282.24	4.22426e-20					3327.8	5.64066e-20					2425.88	3.89252e-20
				3147.56	5.52528e-20					2282.41	4.2251e-20					3327.97	5.66567e-20					2425.97	3.89671e-20
				3147.81	5.52258e-20					2282.58	4.22589e-20					3328.15	5.69062e-20					2426.05	3.90085e-20
				3148.06	5.51976e-20					2282.74	4.22663e-20					3328.32	5.71551e-20					2426.14	3.90495e-20
				3148.31	5.51681e-20					2282.91	4.22732e-20					3328.49	5.74033e-20					2426.23	3.90899e-20
				3148.57	5.51375e-20					2283.08	4.22797e-20					3328.66	5.76509e-20					2426.31	3.91298e-20
				3148.82	5.51056e-20					2283.25	4.22857e-20					3328.84	5.78978e-20					2426.4	3.91692e-20
				3149.07	5.50726e-20					2283.42	4.22911e-20					3329.01	5.8144e-20					2426.49	3.9208e-20
				3149.32	5.50384e-20					2283.58	4.22962e-20					3329.18	5.83893e-20					2426.57	3.92464e-20
				3149.57	5.50031e-20					2283.75	4.23007e-20					3329.35	5.86339e-20					2426.66	3.92842e-20
				3149.82	5.49666e-20					2283.92	4.23048e-20					3329.53	5.88776e-20					2426.75	3.93216e-20
				3150.07	5.49291e-20					2284.09	4.23084e-20					3329.7	5.91204e-20					2426.83	3.93584e-20
				3150.32	5.48904e-20					2284.26	4.23116e-20					3329.87	5.93622e-20					2426.92	3.93947e-20
				3150.58	5.48508e-20					2284.42	4.23143e-20					3330.04	5.96031e-20					2427	3.94305e-20
				3150.83	5.48101e-20					2284.59	4.23166e-20					3330.22	5.9843e-20					2427.09	3.94658e-20
				3151.08	5.47683e-20					2284.76	4.23184e-20					3330.39	6.00818e-20					2427.18	3.95006e-20
				3151.33	5.47256e-20					2284.93	4.23197e-20					3330.56	6.03196e-20					2427.26	3.95349e-20
				3151.58	5.4682e-20					2285.1	4.23207e-20					3330.74	6.05562e-20					2427.35	3.95687e-20
				3151.83	5.46374e-20					2285.27	4.23212e-20					3330.91	6.07917e-20					2427.44	3.96019e-20
				3152.08	5.4592e-20					2285.43	4.23213e-20					3331.08	6.10259e-20					2427.52	3.96347e-20
				3152.34	5.45456e-20					2285.6	4.23209e-20					3331.25	6.1259e-20					2427.61	3.96669e-20
				3152.59	5.44984e-20					2285.77	4.23202e-20					3331.43	6.14907e-20					2427.7	3.96987e-20
				3152.84	5.44504e-20					2285.94	4.2319e-20					3331.6	6.17211e-20					2427.78	3.97299e-20
				3153.09	5.44017e-20					2286.11	4.23175e-20					3331.77	6.19502e-20					2427.87	3.97606e-20
				3153.34	5.43521e-20					2286.27	4.23155e-20					3331.94	6.21779e-20					2427.95	3.97909e-20
				3153.59	5.43019e-20					2286.44	4.23132e-20					3332.12	6.24042e-20					2428.04	3.98206e-20
				3153.84	5.4251e-20					2286.61	4.23104e-20					3332.29	6.2629e-20					2428.13	3.98498e-20
				3154.09	5.41994e-20					2286.78	4.23072e-20					3332.46	6.28523e-20					2428.21	3.98785e-20
				3154.35	5.41472e-20					2286.95	4.23036e-20					3332.63	6.3074e-20					2428.3	3.99068e-20
				3154.6	5.40944e-20					2287.11	4.22997e-20					3332.81	6.32942e-20					2428.39	3.99345e-20
				3154.85	5.4041e-20					2287.28	4.22954e-20					3332.98	6.35127e-20					2428.47	3.99617e-20
				3155.1	5.39871e-20					2287.45	4.22907e-20					3333.15	6.37296e-20					2428.56	3.99884e-20
				3155.35	5.39328e-20					2287.62	4.22857e-20					3333.32	6.39448e-20					2428.65	4.00147e-20
				3155.6	5.38779e-20					2287.79	4.22804e-20					3333.5	6.41583e-20					2428.73	4.00404e-20
				3155.85	5.38227e-20					2287.96	4.22747e-20					3333.67	6.437e-20					2428.82	4.00657e-20
				3156.11	5.37671e-20					2288.12	4.22687e-20					3333.84	6.45799e-20					2428.9	4.00904e-20
				3156.36	5.37112e-20					2288.29	4.22623e-20					3334.01	6.47879e-20					2428.99	4.01147e-20
				3156.61	5.36549e-20					2288.46	4.22557e-20					3334.19	6.49941e-20					2429.08	4.01385e-20
				3156.86	5.35984e-20					2288.63	4.22487e-20					3334.36	6.51983e-20					2429.16	4.01618e-20
				3157.11	5.35416e-20					2288.8	4.22415e-20					3334.53	6.54006e-20					2429.25	4.01846e-20
				3157.36	5.34846e-20					2288.96	4.2234e-20					3334.7	6.56009e-20					2429.34	4.02069e-20
				3157.61	5.34275e-20					2289.13	4.22262e-20					3334.88	6.57992e-20					2429.42	4.02288e-20
				3157.86	5.33702e-20					2289.3	4.22181e-20					3335.05	6.59954e-20					2429.51	4.02502e-20
				3158.12	5.33127e-20					2289.47	4.22097e-20					3335.22	6.61895e-20					2429.6	4.02711e-20
				3158.37	5.32552e-20					2289.64	4.22011e-20					3335.39	6.63815e-20					2429.68	4.02915e-20
				3158.62	5.31977e-20					2289.8	4.21922e-20					3335.57	6.65713e-20					2429.77	4.03115e-20
				3158.87	5.31402e-20					2289.97	4.21831e-20					3335.74	6.67589e-20					2429.85	4.03309e-20
				3159.12	5.30827e-20					2290.14	4.21738e-20					3335.91	6.69443e-20					2429.94	4.035e-20
				3159.37	5.30254e-20					2290.31	4.21642e-20					3336.08	6.71274e-20					2430.03	4.03685e-20
				3159.62	5.29682e-20					2290.48	4.21544e-20					3336.26	6.73082e-20					2430.11	4.03866e-20
				3159.88	5.29111e-20					2290.64	4.21444e-20					3336.43	6.74867e-20					2430.2	4.04042e-20
				3160.13	5.28542e-20					2290.81	4.21342e-20					3336.6	6.76628e-20					2430.29	4.04214e-20
				3160.38	5.27976e-20					2290.98	4.21238e-20					3336.78	6.78366e-20					2430.37	4.04381e-20
				3160.63	5.27412e-20					2291.15	4.21132e-20					3336.95	6.80079e-20					2430.46	4.04544e-20
				3160.88	5.26851e-20					2291.32	4.21024e-20					3337.12	6.81767e-20					2430.55	4.04702e-20
				3161.13	5.26294e-20					2291.49	4.20915e-20					3337.29	6.8343e-20					2430.63	4.04856e-20
				3161.38	5.2574e-20					2291.65	4.20804e-20					3337.47	6.85069e-20					2430.72	4.05005e-20
				3161.64	5.2519e-20					2291.82	4.20692e-20					3337.64	6.86682e-20					2430.8	4.0515e-20
				3161.89	5.24644e-20					2291.99	4.20578e-20					3337.81	6.88269e-20					2430.89	4.0529e-20
				3162.14	5.24103e-20					2292.16	4.20463e-20					3337.98	6.8983e-20					2430.98	4.05426e-20
				3162.39	5.23567e-20					2292.33	4.20346e-20					3338.16	6.91364e-20					2431.06	4.05558e-20
				3162.64	5.23035e-20					2292.49	4.20229e-20					3338.33	6.92872e-20					2431.15	4.05685e-20
				3162.89	5.2251e-20					2292.66	4.2011e-20					3338.5	6.94354e-20					2431.24	4.05809e-20
				3163.14	5.21989e-20					2292.83	4.1999e-20					3338.67	6.95808e-20					2431.32	4.05927e-20
				3163.39	5.21475e-20					2293	4.1987e-20					3338.85	6.97235e-20					2431.41	4.06042e-20
				3163.65	5.20967e-20					2293.17	4.19749e-20					3339.02	6.98634e-20					2431.5	4.06153e-20
				3163.9	5.20466e-20					2293.33	4.19626e-20					3339.19	7.00005e-20					2431.58	4.06259e-20
				3164.15	5.19971e-20					2293.5	4.19504e-20					3339.36	7.01348e-20					2431.67	4.06361e-20
				3164.4	5.19482e-20					2293.67	4.1938e-20					3339.54	7.02663e-20					2431.75	4.06459e-20
				3164.65	5.19001e-20					2293.84	4.19257e-20					3339.71	7.0395e-20					2431.84	4.06553e-20
				3164.9	5.18528e-20					2294.01	4.19132e-20					3339.88	7.05208e-20					2431.93	4.06643e-20
				3165.15	5.18062e-20					2294.18	4.19008e-20					3340.05	7.06437e-20					2432.01	4.06729e-20
				3165.41	5.17603e-20					2294.34	4.18883e-20					3340.23	7.07636e-20					2432.1	4.06812e-20
				3165.66	5.17153e-20					2294.51	4.18759e-20					3340.4	7.08807e-20					2432.19	4.0689e-20
				3165.91	5.1671e-20					2294.68	4.18634e-20					3340.57	7.09948e-20					2432.27	4.06964e-20
				3166.16	5.16276e-20					2294.85	4.18509e-20					3340.74	7.11059e-20					2432.36	4.07035e-20
				3166.41	5.1585e-20					2295.02	4.18384e-20					3340.92	7.12141e-20					2432.45	4.07101e-20
				3166.66	5.15432e-20					2295.18	4.1826e-20					3341.09	7.13192e-20					2432.53	4.07164e-20
				3166.91	5.15023e-20					2295.35	4.18136e-20					3341.26	7.14214e-20					2432.62	4.07223e-20
				3167.16	5.14623e-20					2295.52	4.18012e-20					3341.43	7.15205e-20					2432.7	4.07279e-20
				3167.42	5.14232e-20					2295.69	4.17889e-20					3341.61	7.16166e-20					2432.79	4.07331e-20
				3167.67	5.13849e-20					2295.86	4.17766e-20					3341.78	7.17097e-20					2432.88	4.07379e-20
				3167.92	5.13476e-20					2296.02	4.17644e-20					3341.95	7.17996e-20					2432.96	4.07423e-20
				3168.17	5.13111e-20					2296.19	4.17523e-20					3342.12	7.18866e-20					2433.05	4.07464e-20
				3168.42	5.12756e-20					2296.36	4.17402e-20					3342.3	7.19704e-20					2433.14	4.07502e-20
				3168.67	5.1241e-20					2296.53	4.17283e-20					3342.47	7.20512e-20					2433.22	4.07536e-20
				3168.92	5.12073e-20					2296.7	4.17164e-20					3342.64	7.21288e-20					2433.31	4.07567e-20
				3169.18	5.11746e-20					2296.87	4.17047e-20					3342.82	7.22034e-20					2433.4	4.07594e-20
				3169.43	5.11428e-20					2297.03	4.1693e-20					3342.99	7.22749e-20					2433.48	4.07618e-20
				3169.68	5.1112e-20					2297.2	4.16815e-20					3343.16	7.23432e-20					2433.57	4.07639e-20
				3169.93	5.10819e-20					2297.37	4.16701e-20					3343.33	7.24085e-20					2433.65	4.07656e-20
				3170.18	5.10528e-20					2297.54	4.16588e-20					3343.51	7.24706e-20					2433.74	4.0767e-20
				3170.43	5.10247e-20					2297.71	4.16477e-20					3343.68	7.25296e-20					2433.83	4.07681e-20
				3170.68	5.09975e-20					2297.87	4.16367e-20					3343.85	7.25855e-20					2433.91	4.07689e-20
				3170.93	5.09712e-20					2298.04	4.16259e-20					3344.02	7.26383e-20					2434	4.07694e-20
				3171.19	5.09458e-20					2298.21	4.16153e-20					3344.2	7.2688e-20					2434.09	4.07696e-20
				3171.44	5.09214e-20					2298.38	4.16048e-20					3344.37	7.27346e-20					2434.17	4.07695e-20
				3171.69	5.08979e-20					2298.55	4.15945e-20					3344.54	7.27781e-20					2434.26	4.07691e-20
				3171.94	5.08754e-20					2298.71	4.15844e-20					3344.71	7.28184e-20					2434.35	4.07683e-20
				3172.19	5.08538e-20					2298.88	4.15744e-20					3344.89	7.28557e-20					2434.43	4.07674e-20
				3172.44	5.08331e-20					2299.05	4.15646e-20					3345.06	7.28899e-20					2434.52	4.07661e-20
				3172.69	5.08133e-20					2299.22	4.15551e-20					3345.23	7.2921e-20					2434.6	4.07645e-20
				3172.95	5.07945e-20					2299.39	4.15457e-20					3345.4	7.2949e-20					2434.69	4.07627e-20
				3173.2	5.07765e-20					2299.55	4.15366e-20					3345.58	7.2974e-20					2434.78	4.07606e-20
				3173.45	5.07595e-20					2299.72	4.15276e-20					3345.75	7.29959e-20					2434.86	4.07582e-20
				3173.7	5.07433e-20					2299.89	4.1519e-20					3345.92	7.30147e-20					2434.95	4.07556e-20
				3173.95	5.07281e-20					2300.06	4.15105e-20					3346.09	7.30306e-20					2435.04	4.07528e-20
				3174.2	5.07137e-20					2300.23	4.15024e-20					3346.27	7.30434e-20					2435.12	4.07496e-20
				3174.45	5.07002e-20					2300.4	4.14944e-20					3346.44	7.30533e-20					2435.21	4.07463e-20
				3174.7	5.06876e-20					2300.56	4.14868e-20					3346.61	7.30602e-20					2435.3	4.07427e-20
				3174.96	5.06759e-20					2300.73	4.14794e-20					3346.78	7.30641e-20					2435.38	4.07388e-20
				3175.21	5.0665e-20					2300.9	4.14722e-20					3346.96	7.3065e-20					2435.47	4.07348e-20
				3175.46	5.0655e-20					2301.07	4.14654e-20					3347.13	7.30631e-20					2435.55	4.07305e-20
				3175.71	5.06459e-20					2301.24	4.14588e-20					3347.3	7.30582e-20					2435.64	4.0726e-20
				3175.96	5.06376e-20					2301.4	4.14526e-20					3347.47	7.30504e-20					2435.73	4.07212e-20
				3176.21	5.06301e-20					2301.57	4.14466e-20					3347.65	7.30398e-20					2435.81	4.07163e-20
				3176.46	5.06235e-20					2301.74	4.14409e-20					3347.82	7.30264e-20					2435.9	4.07111e-20
				3176.72	5.06177e-20					2301.91	4.14356e-20					3347.99	7.30101e-20					2435.99	4.07058e-20
				3176.97	5.06128e-20					2302.08	4.14305e-20					3348.16	7.29911e-20					2436.07	4.07002e-20
				3177.22	5.06086e-20					2302.24	4.14258e-20					3348.34	7.29693e-20					2436.16	4.06945e-20
				3177.47	5.06053e-20					2302.41	4.14214e-20					3348.51	7.29448e-20					2436.25	4.06886e-20
				3177.72	5.06029e-20					2302.58	4.14173e-20					3348.68	7.29175e-20					2436.33	4.06825e-20
				3177.97	5.06012e-20					2302.75	4.14135e-20					3348.86	7.28876e-20					2436.42	4.06762e-20
				3178.22	5.06004e-20					2302.92	4.14101e-20					3349.03	7.2855e-20					2436.5	4.06697e-20
				3178.47	5.06004e-20					2303.09	4.14071e-20					3349.2	7.28199e-20					2436.59	4.06631e-20
				3178.73	5.06012e-20					2303.25	4.14043e-20					3349.37	7.27821e-20					2436.68	4.06563e-20
				3178.98	5.06028e-20					2303.42	4.1402e-20					3349.55	7.27418e-20					2436.76	4.06494e-20
				3179.23	5.06053e-20					2303.59	4.13999e-20					3349.72	7.2699e-20					2436.85	4.06423e-20
				3179.48	5.06085e-20					2303.76	4.13983e-20					3349.89	7.26537e-20					2436.94	4.0635e-20
				3179.73	5.06126e-20					2303.93	4.1397e-20					3350.06	7.2606e-20					2437.02	4.06276e-20
				3179.98	5.06175e-20					2304.09	4.1396e-20					3350.24	7.25559e-20					2437.11	4.06201e-20
				3180.23	5.06232e-20					2304.26	4.13955e-20					3350.41	7.25033e-20					2437.2	4.06125e-20
				3180.49	5.06298e-20					2304.43	4.13953e-20					3350.58	7.24485e-20					2437.28	4.06047e-20
				3180.74	5.06371e-20					2304.6	4.13955e-20					3350.75	7.23914e-20					2437.37	4.05968e-20
				3180.99	5.06454e-20					2304.77	4.1396e-20					3350.93	7.2332e-20					2437.45	4.05888e-20
				3181.24	5.06544e-20					2304.93	4.1397e-20					3351.1	7.22704e-20					2437.54	4.05806e-20
				3181.49	5.06643e-20					2305.1	4.13983e-20					3351.27	7.22067e-20					2437.63	4.05724e-20
				3181.74	5.06751e-20					2305.27	4.14e-20					3351.44	7.21408e-20					2437.71	4.05641e-20
				3181.99	5.06866e-20					2305.44	4.14022e-20					3351.62	7.20729e-20					2437.8	4.05556e-20
				3182.24	5.06989e-20					2305.61	4.14047e-20					3351.79	7.20029e-20					2437.89	4.05471e-20
				3182.5	5.07121e-20					2305.77	4.14076e-20					3351.96	7.19309e-20					2437.97	4.05385e-20
				3182.75	5.07262e-20					2305.94	4.14109e-20					3352.13	7.1857e-20					2438.06	4.05298e-20
				3183	5.07412e-20					2306.11	4.14146e-20					3352.31	7.17811e-20					2438.15	4.0521e-20
				3183.25	5.0757e-20					2306.28	4.14188e-20					3352.48	7.17035e-20					2438.23	4.05122e-20
				3183.5	5.07738e-20					2306.45	4.14233e-20					3352.65	7.1624e-20					2438.32	4.05033e-20
				3183.75	5.07914e-20					2306.62	4.14282e-20					3352.82	7.15427e-20					2438.4	4.04943e-20
				3184	5.081e-20					2306.78	4.14336e-20					3353	7.14598e-20					2438.49	4.04853e-20
				3184.26	5.08295e-20					2306.95	4.14394e-20					3353.17	7.13751e-20					2438.58	4.04762e-20
				3184.51	5.085e-20					2307.12	4.14456e-20					3353.34	7.12889e-20					2438.66	4.04671e-20
				3184.76	5.08714e-20					2307.29	4.14522e-20					3353.51	7.12011e-20					2438.75	4.04579e-20
				3185.01	5.08937e-20					2307.46	4.14592e-20					3353.69	7.11118e-20					2438.84	4.04487e-20
				3185.26	5.09171e-20					2307.62	4.14666e-20					3353.86	7.1021e-20					2438.92	4.04395e-20
				3185.51	5.09413e-20					2307.79	4.14745e-20					3354.03	7.09289e-20					2439.01	4.04302e-20
				3185.76	5.09666e-20					2307.96	4.14828e-20					3354.21	7.08353e-20					2439.09	4.0421e-20
				3186.01	5.09929e-20					2308.13	4.14915e-20					3354.38	7.07405e-20					2439.18	4.04117e-20
				3186.27	5.10202e-20					2308.3	4.15007e-20					3354.55	7.06444e-20					2439.27	4.04023e-20
				3186.52	5.10485e-20					2308.46	4.15102e-20					3354.72	7.05471e-20					2439.35	4.0393e-20
				3186.77	5.10778e-20					2308.63	4.15202e-20					3354.9	7.04487e-20					2439.44	4.03837e-20
				3187.02	5.11082e-20					2308.8	4.15306e-20					3355.07	7.03492e-20					2439.53	4.03744e-20
				3187.27	5.11396e-20					2308.97	4.15415e-20					3355.24	7.02487e-20					2439.61	4.03651e-20
				3187.52	5.1172e-20					2309.14	4.15528e-20					3355.41	7.01471e-20					2439.7	4.03558e-20
				3187.77	5.12055e-20					2309.31	4.15645e-20					3355.59	7.00447e-20					2439.79	4.03465e-20
				3188.03	5.12401e-20					2309.47	4.15766e-20					3355.76	6.99414e-20					2439.87	4.03372e-20
				3188.28	5.12757e-20					2309.64	4.15892e-20					3355.93	6.98372e-20					2439.96	4.0328e-20
				3188.53	5.13124e-20					2309.81	4.16022e-20					3356.1	6.97323e-20					2440.04	4.03188e-20
				3188.78	5.13502e-20					2309.98	4.16156e-20					3356.28	6.96267e-20					2440.13	4.03096e-20
				3189.03	5.13891e-20					2310.15	4.16295e-20					3356.45	6.95205e-20					2440.22	4.03005e-20
				3189.28	5.14291e-20					2310.31	4.16437e-20					3356.62	6.94137e-20					2440.3	4.02914e-20
				3189.53	5.14702e-20					2310.48	4.16584e-20					3356.79	6.93063e-20					2440.39	4.02824e-20
				3189.78	5.15123e-20					2310.65	4.16736e-20					3356.97	6.91984e-20					2440.48	4.02734e-20
				3190.04	5.15556e-20					2310.82	4.16891e-20					3357.14	6.90901e-20					2440.56	4.02645e-20
				3190.29	5.16e-20					2310.99	4.1705e-20					3357.31	6.89815e-20					2440.65	4.02556e-20
				3190.54	5.16455e-20					2311.15	4.17213e-20					3357.48	6.88725e-20					2440.74	4.02468e-20
				3190.79	5.16921e-20					2311.32	4.1738e-20					3357.66	6.87633e-20					2440.82	4.02381e-20
				3191.04	5.17397e-20					2311.49	4.17552e-20					3357.83	6.86539e-20					2440.91	4.02295e-20
				3191.29	5.17885e-20					2311.66	4.17728e-20					3358	6.85444e-20					2440.99	4.02209e-20
				3191.54	5.18384e-20					2311.83	4.17907e-20					3358.17	6.84347e-20					2441.08	4.02125e-20
				3191.8	5.18894e-20					2311.99	4.18091e-20					3358.35	6.8325e-20					2441.17	4.02041e-20
				3192.05	5.19414e-20					2312.16	4.1828e-20					3358.52	6.82154e-20					2441.25	4.01958e-20
				3192.3	5.19946e-20					2312.33	4.18472e-20					3358.69	6.81058e-20					2441.34	4.01876e-20
				3192.55	5.20488e-20					2312.5	4.18668e-20					3358.86	6.79964e-20					2441.43	4.01795e-20
				3192.8	5.2104e-20					2312.67	4.18869e-20					3359.04	6.78871e-20					2441.51	4.01715e-20
				3193.05	5.21603e-20					2312.84	4.19073e-20					3359.21	6.77781e-20					2441.6	4.01637e-20
				3193.3	5.22177e-20					2313	4.19282e-20					3359.38	6.76694e-20					2441.69	4.01559e-20
				3193.55	5.22761e-20					2313.17	4.19495e-20					3359.55	6.75611e-20					2441.77	4.01483e-20
				3193.81	5.23354e-20					2313.34	4.19711e-20					3359.73	6.74531e-20					2441.86	4.01408e-20
				3194.06	5.23958e-20					2313.51	4.19932e-20					3359.9	6.73456e-20					2441.94	4.01334e-20
				3194.31	5.2457e-20					2313.68	4.20156e-20					3360.07	6.72387e-20					2442.03	4.01261e-20
				3194.56	5.25192e-20					2313.84	4.20384e-20					3360.25	6.71323e-20					2442.12	4.0119e-20
				3194.81	5.25824e-20					2314.01	4.20617e-20					3360.42	6.70265e-20					2442.2	4.01121e-20
				3195.06	5.26464e-20					2314.18	4.20853e-20					3360.59	6.69214e-20					2442.29	4.01052e-20
				3195.31	5.27114e-20					2314.35	4.21092e-20					3360.76	6.6817e-20					2442.38	4.00985e-20
				3195.57	5.27773e-20					2314.52	4.21336e-20					3360.94	6.67134e-20					2442.46	4.0092e-20
				3195.82	5.2844e-20					2314.68	4.21583e-20					3361.11	6.66106e-20					2442.55	4.00856e-20
				3196.07	5.29116e-20					2314.85	4.21834e-20					3361.28	6.65087e-20					2442.64	4.00794e-20
				3196.32	5.298e-20					2315.02	4.22089e-20					3361.45	6.64078e-20					2442.72	4.00733e-20
				3196.57	5.30492e-20					2315.19	4.22347e-20					3361.63	6.63078e-20					2442.81	4.00674e-20
				3196.82	5.31191e-20					2315.36	4.22608e-20					3361.8	6.62088e-20					2442.89	4.00617e-20
				3197.07	5.31898e-20					2315.53	4.22874e-20					3361.97	6.6111e-20					2442.98	4.00562e-20
				3197.32	5.32612e-20					2315.69	4.23142e-20					3362.14	6.60142e-20					2443.07	4.00508e-20
				3197.58	5.33332e-20					2315.86	4.23414e-20					3362.32	6.59186e-20					2443.15	4.00456e-20
				3197.83	5.34059e-20					2316.03	4.2369e-20					3362.49	6.58243e-20					2443.24	4.00406e-20
				3198.08	5.34792e-20					2316.2	4.23969e-20					3362.66	6.57312e-20					2443.33	4.00357e-20
				3198.33	5.35531e-20					2316.37	4.24251e-20					3362.83	6.56394e-20					2443.41	4.00311e-20
				3198.58	5.36275e-20					2316.53	4.24536e-20					3363.01	6.5549e-20					2443.5	4.00266e-20
				3198.83	5.37025e-20					2316.7	4.24824e-20					3363.18	6.54599e-20					2443.59	4.00224e-20
				3199.08	5.37779e-20					2316.87	4.25116e-20					3363.35	6.53724e-20					2443.67	4.00183e-20
				3199.34	5.38538e-20					2317.04	4.2541e-20					3363.52	6.52863e-20					2443.76	4.00145e-20
				3199.59	5.39301e-20					2317.21	4.25708e-20					3363.7	6.52017e-20					2443.84	4.00108e-20
				3199.84	5.40067e-20					2317.37	4.26008e-20					3363.87	6.51187e-20					2443.93	4.00074e-20
				3200.09	5.40836e-20					2317.54	4.26311e-20					3364.04	6.50374e-20					2444.02	4.00041e-20
				3200.34	5.41609e-20					2317.71	4.26617e-20					3364.21	6.49577e-20					2444.1	4.00011e-20
				3200.59	5.42384e-20					2317.88	4.26926e-20					3364.39	6.48797e-20					2444.19	3.99983e-20
				3200.84	5.43161e-20					2318.05	4.27238e-20					3364.56	6.48034e-20					2444.28	3.99957e-20
				3201.09	5.4394e-20					2318.22	4.27552e-20					3364.73	6.47289e-20					2444.36	3.99934e-20
				3201.35	5.4472e-20					2318.38	4.27869e-20					3364.9	6.46562e-20					2444.45	3.99912e-20
				3201.6	5.45501e-20					2318.55	4.28188e-20					3365.08	6.45854e-20					2444.54	3.99893e-20
				3201.85	5.46282e-20					2318.72	4.28509e-20					3365.25	6.45165e-20					2444.62	3.99876e-20
				3202.1	5.47064e-20					2318.89	4.28833e-20					3365.42	6.44494e-20					2444.71	3.99862e-20
				3202.35	5.47845e-20					2319.06	4.2916e-20					3365.59	6.43844e-20					2444.79	3.9985e-20
				3202.6	5.48626e-20					2319.22	4.29488e-20					3365.77	6.43213e-20					2444.88	3.9984e-20
				3202.85	5.49405e-20					2319.39	4.29819e-20					3365.94	6.42602e-20					2444.97	3.99832e-20
				3203.11	5.50183e-20					2319.56	4.30151e-20					3366.11	6.42013e-20					2445.05	3.99827e-20
				3203.36	5.50958e-20					2319.73	4.30486e-20					3366.29	6.41443e-20					2445.14	3.99825e-20
				3203.61	5.51731e-20					2319.9	4.30822e-20					3366.46	6.40896e-20					2445.23	3.99824e-20
				3203.86	5.52502e-20					2320.06	4.31161e-20					3366.63	6.40369e-20					2445.31	3.99827e-20
				3204.11	5.53269e-20					2320.23	4.31501e-20					3366.8	6.39865e-20					2445.4	3.99831e-20
				3204.36	5.54032e-20					2320.4	4.31842e-20					3366.98	6.39382e-20					2445.49	3.99839e-20
				3204.61	5.54792e-20					2320.57	4.32186e-20					3367.15	6.38922e-20					2445.57	3.99849e-20
				3204.86	5.55547e-20					2320.74	4.3253e-20					3367.32	6.38484e-20					2445.66	3.99861e-20
				3205.12	5.56297e-20					2320.9	4.32877e-20					3367.49	6.3807e-20					2445.74	3.99876e-20
				3205.37	5.57041e-20					2321.07	4.33224e-20					3367.67	6.37678e-20					2445.83	3.99893e-20
				3205.62	5.5778e-20					2321.24	4.33573e-20					3367.84	6.3731e-20					2445.92	3.99913e-20
				3205.87	5.58513e-20					2321.41	4.33923e-20					3368.01	6.36966e-20					2446	3.99936e-20
				3206.12	5.59239e-20					2321.58	4.34274e-20					3368.18	6.36645e-20					2446.09	3.99961e-20
				3206.37	5.59957e-20					2321.75	4.34626e-20					3368.36	6.36348e-20					2446.18	3.99989e-20
				3206.62	5.60667e-20					2321.91	4.34979e-20					3368.53	6.36076e-20					2446.26	4.0002e-20
				3206.88	5.6137e-20					2322.08	4.35333e-20					3368.7	6.35828e-20					2446.35	4.00053e-20
				3207.13	5.62065e-20					2322.25	4.35688e-20					3368.87	6.35605e-20					2446.44	4.00089e-20
				3207.38	5.62752e-20					2322.42	4.36043e-20					3369.05	6.35406e-20					2446.52	4.00127e-20
				3207.63	5.63429e-20					2322.59	4.36399e-20					3369.22	6.35233e-20					2446.61	4.00169e-20
				3207.88	5.64098e-20					2322.75	4.36755e-20					3369.39	6.35084e-20					2446.69	4.00213e-20
				3208.13	5.64757e-20					2322.92	4.37111e-20					3369.56	6.34962e-20					2446.78	4.00259e-20
				3208.38	5.65406e-20					2323.09	4.37467e-20					3369.74	6.34864e-20					2446.87	4.00309e-20
				3208.63	5.66046e-20					2323.26	4.37823e-20					3369.91	6.34792e-20					2446.95	4.00361e-20
				3208.89	5.66675e-20					2323.43	4.38179e-20					3370.08	6.34746e-20					2447.04	4.00416e-20
				3209.14	5.67293e-20					2323.59	4.38535e-20					3370.25	6.34726e-20					2447.13	4.00473e-20
				3209.39	5.679e-20					2323.76	4.38891e-20					3370.43	6.34732e-20					2447.21	4.00534e-20
				3209.64	5.68495e-20					2323.93	4.39247e-20					3370.6	6.34764e-20					2447.3	4.00597e-20
				3209.89	5.69079e-20					2324.1	4.39602e-20					3370.77	6.34822e-20					2447.39	4.00663e-20
				3210.14	5.69651e-20					2324.27	4.39957e-20					3370.94	6.34906e-20					2447.47	4.00731e-20
				3210.39	5.70211e-20					2324.44	4.40312e-20					3371.12	6.35016e-20					2447.56	4.00803e-20
				3210.65	5.70758e-20					2324.6	4.40666e-20					3371.29	6.35153e-20					2447.64	4.00877e-20
				3210.9	5.71292e-20					2324.77	4.41019e-20					3371.46	6.35317e-20					2447.73	4.00954e-20
				3211.15	5.71814e-20					2324.94	4.41372e-20					3371.63	6.35507e-20					2447.82	4.01033e-20
				3211.4	5.72322e-20					2325.11	4.41723e-20					3371.81	6.35723e-20					2447.9	4.01116e-20
				3211.65	5.72817e-20					2325.28	4.42074e-20					3371.98	6.35966e-20					2447.99	4.01201e-20
				3211.9	5.73298e-20					2325.44	4.42424e-20					3372.15	6.36236e-20					2448.08	4.01289e-20
				3212.15	5.73765e-20					2325.61	4.42772e-20					3372.33	6.36532e-20					2448.16	4.0138e-20
				3212.4	5.74218e-20					2325.78	4.43119e-20					3372.5	6.36855e-20					2448.25	4.01473e-20
				3212.66	5.74657e-20					2325.95	4.43465e-20					3372.67	6.37204e-20					2448.34	4.0157e-20
				3212.91	5.75081e-20					2326.12	4.4381e-20					3372.84	6.3758e-20					2448.42	4.01669e-20
				3213.16	5.75491e-20					2326.28	4.44152e-20					3373.02	6.37983e-20					2448.51	4.01771e-20
				3213.41	5.75885e-20					2326.45	4.44494e-20					3373.19	6.38412e-20					2448.59	4.01875e-20
				3213.66	5.76265e-20					2326.62	4.44833e-20					3373.36	6.38867e-20					2448.68	4.01982e-20
				3213.91	5.76629e-20					2326.79	4.45171e-20					3373.53	6.39349e-20					2448.77	4.02092e-20
				3214.16	5.76979e-20					2326.96	4.45506e-20					3373.71	6.39857e-20					2448.85	4.02205e-20
				3214.42	5.77312e-20					2327.12	4.4584e-20					3373.88	6.40392e-20					2448.94	4.02321e-20
				3214.67	5.77631e-20					2327.29	4.46172e-20					3374.05	6.40952e-20					2449.03	4.02439e-20
				3214.92	5.77933e-20					2327.46	4.46501e-20					3374.22	6.41539e-20					2449.11	4.0256e-20
				3215.17	5.7822e-20					2327.63	4.46828e-20					3374.4	6.42152e-20					2449.2	4.02683e-20
				3215.42	5.78491e-20					2327.8	4.47152e-20					3374.57	6.4279e-20					2449.29	4.0281e-20
				3215.67	5.78746e-20					2327.97	4.47474e-20					3374.74	6.43455e-20					2449.37	4.02939e-20
				3215.92	5.78985e-20					2328.13	4.47794e-20					3374.91	6.44144e-20					2449.46	4.0307e-20
				3216.18	5.79208e-20					2328.3	4.48111e-20					3375.09	6.4486e-20					2449.54	4.03204e-20
				3216.43	5.79414e-20					2328.47	4.48425e-20					3375.26	6.45601e-20					2449.63	4.03341e-20
				3216.68	5.79605e-20					2328.64	4.48736e-20					3375.43	6.46367e-20					2449.72	4.03481e-20
				3216.93	5.79779e-20					2328.81	4.49044e-20					3375.6	6.47158e-20					2449.8	4.03623e-20
				3217.18	5.79937e-20					2328.97	4.49349e-20					3375.78	6.47973e-20					2449.89	4.03768e-20
				3217.43	5.80078e-20					2329.14	4.49651e-20					3375.95	6.48814e-20					2449.98	4.03915e-20
				3217.68	5.80204e-20					2329.31	4.49949e-20					3376.12	6.49679e-20					2450.06	4.04065e-20
				3217.93	5.80312e-20					2329.48	4.50245e-20					3376.29	6.50568e-20					2450.15	4.04217e-20
				3218.19	5.80405e-20					2329.65	4.50537e-20					3376.47	6.51481e-20					2450.24	4.04372e-20
				3218.44	5.80479e-20					2329.81	4.50825e-20					3376.64	6.52418e-20					2450.32	4.0453e-20
				3218.69	5.80537e-20					2329.98	4.5111e-20					3376.81	6.53378e-20					2450.41	4.0469e-20
				3218.94	5.80579e-20					2330.15	4.51391e-20					3376.98	6.54362e-20					2450.49	4.04852e-20
				3219.19	5.80604e-20					2330.32	4.51669e-20					3377.16	6.55369e-20					2450.58	4.05017e-20
				3219.44	5.80613e-20					2330.49	4.51942e-20					3377.33	6.56398e-20					2450.67	4.05184e-20
				3219.69	5.80606e-20					2330.66	4.52212e-20					3377.5	6.5745e-20					2450.75	4.05354e-20
				3219.95	5.80582e-20					2330.82	4.52478e-20					3377.67	6.58525e-20					2450.84	4.05526e-20
				3220.2	5.80543e-20					2330.99	4.5274e-20					3377.85	6.59621e-20					2450.93	4.05701e-20
				3220.45	5.80487e-20					2331.16	4.52997e-20					3378.02	6.60739e-20					2451.01	4.05878e-20
				3220.7	5.80415e-20					2331.33	4.5325e-20					3378.19	6.61878e-20					2451.1	4.06057e-20
				3220.95	5.80327e-20					2331.5	4.53499e-20					3378.37	6.63039e-20					2451.19	4.06238e-20
				3221.2	5.80223e-20					2331.66	4.53744e-20					3378.54	6.6422e-20					2451.27	4.06422e-20
				3221.45	5.80103e-20					2331.83	4.53984e-20					3378.71	6.65421e-20					2451.36	4.06608e-20
				3221.7	5.79968e-20					2332	4.5422e-20					3378.88	6.66642e-20					2451.44	4.06796e-20
				3221.96	5.79816e-20					2332.17	4.54451e-20					3379.06	6.67883e-20					2451.53	4.06986e-20
				3222.21	5.79649e-20					2332.34	4.54678e-20					3379.23	6.69144e-20					2451.62	4.07179e-20
				3222.46	5.79467e-20					2332.5	4.54899e-20					3379.4	6.70423e-20					2451.7	4.07373e-20
				3222.71	5.79269e-20					2332.67	4.55117e-20					3379.57	6.71721e-20					2451.79	4.0757e-20
				3222.96	5.79056e-20					2332.84	4.55329e-20					3379.75	6.73037e-20					2451.88	4.07769e-20
				3223.21	5.78828e-20					2333.01	4.55536e-20					3379.92	6.7437e-20					2451.96	4.0797e-20
				3223.46	5.78584e-20					2333.18	4.55738e-20					3380.09	6.75721e-20					2452.05	4.08172e-20
				3223.72	5.78326e-20					2333.34	4.55936e-20					3380.26	6.77089e-20					2452.14	4.08377e-20
				3223.97	5.78052e-20					2333.51	4.56128e-20					3380.44	6.78474e-20					2452.22	4.08584e-20
				3224.22	5.77764e-20					2333.68	4.56315e-20					3380.61	6.79875e-20					2452.31	4.08793e-20
				3224.47	5.77462e-20					2333.85	4.56497e-20					3380.78	6.81291e-20					2452.39	4.09003e-20
				3224.72	5.77144e-20					2334.02	4.56673e-20					3380.95	6.82722e-20					2452.48	4.09216e-20
				3224.97	5.76813e-20					2334.19	4.56845e-20					3381.13	6.84169e-20					2452.57	4.0943e-20
				3225.22	5.76467e-20					2334.35	4.57011e-20					3381.3	6.85629e-20					2452.65	4.09646e-20
				3225.47	5.76108e-20					2334.52	4.57171e-20					3381.47	6.87104e-20					2452.74	4.09864e-20
				3225.73	5.75734e-20					2334.69	4.57327e-20					3381.64	6.88591e-20					2452.83	4.10083e-20
				3225.98	5.75347e-20					2334.86	4.57476e-20					3381.82	6.90092e-20					2452.91	4.10305e-20
				3226.23	5.74946e-20					2335.03	4.5762e-20					3381.99	6.91605e-20					2453	4.10527e-20
				3226.48	5.74531e-20					2335.19	4.57758e-20					3382.16	6.9313e-20					2453.09	4.10752e-20
				3226.73	5.74103e-20					2335.36	4.5789e-20					3382.33	6.94666e-20					2453.17	4.10978e-20
				3226.98	5.73662e-20					2335.53	4.58016e-20					3382.51	6.96213e-20					2453.26	4.11205e-20
				3227.23	5.73208e-20					2335.7	4.58137e-20					3382.68	6.9777e-20					2453.34	4.11434e-20
				3227.49	5.72742e-20					2335.87	4.58252e-20					3382.85	6.99338e-20					2453.43	4.11665e-20
				3227.74	5.72262e-20					2336.03	4.58361e-20					3383.02	7.00914e-20					2453.52	4.11897e-20
				3227.99	5.7177e-20					2336.2	4.58464e-20					3383.2	7.025e-20					2453.6	4.1213e-20
				3228.24	5.71266e-20					2336.37	4.58562e-20					3383.37	7.04093e-20					2453.69	4.12365e-20
				3228.49	5.70749e-20					2336.54	4.58654e-20					3383.54	7.05694e-20					2453.78	4.12601e-20
				3228.74	5.70221e-20					2336.71	4.5874e-20					3383.71	7.07303e-20					2453.86	4.12838e-20
				3228.99	5.69681e-20					2336.88	4.5882e-20					3383.89	7.08918e-20					2453.95	4.13076e-20
				3229.24	5.69129e-20					2337.04	4.58894e-20					3384.06	7.10538e-20					2454.04	4.13316e-20
				3229.5	5.68566e-20					2337.21	4.58962e-20					3384.23	7.12165e-20					2454.12	4.13556e-20
				3229.75	5.67991e-20					2337.38	4.59024e-20					3384.41	7.13796e-20					2454.21	4.13798e-20
				3230	5.67405e-20					2337.55	4.59081e-20					3384.58	7.15431e-20					2454.29	4.14041e-20
				3230.25	5.66808e-20					2337.72	4.59131e-20					3384.75	7.17071e-20					2454.38	4.14284e-20
				3230.5	5.66199e-20					2337.88	4.59175e-20					3384.92	7.18713e-20					2454.47	4.14529e-20
				3230.75	5.65579e-20					2338.05	4.59214e-20					3385.1	7.20358e-20					2454.55	4.14775e-20
				3231	5.64949e-20					2338.22	4.59246e-20					3385.27	7.22004e-20					2454.64	4.15021e-20
				3231.26	5.64309e-20					2338.39	4.59273e-20					3385.44	7.23652e-20					2454.73	4.15268e-20
				3231.51	5.63659e-20					2338.56	4.59293e-20					3385.61	7.25301e-20					2454.81	4.15516e-20
				3231.76	5.62998e-20					2338.72	4.59307e-20					3385.79	7.2695e-20					2454.9	4.15765e-20
				3232.01	5.62328e-20					2338.89	4.59316e-20					3385.96	7.28598e-20					2454.99	4.16015e-20
				3232.26	5.61649e-20					2339.06	4.59318e-20					3386.13	7.30246e-20					2455.07	4.16265e-20
				3232.51	5.6096e-20					2339.23	4.59314e-20					3386.3	7.31891e-20					2455.16	4.16515e-20
				3232.76	5.60263e-20					2339.4	4.59304e-20					3386.48	7.33535e-20					2455.24	4.16766e-20
				3233.01	5.59556e-20					2339.56	4.59288e-20					3386.65	7.35175e-20					2455.33	4.17018e-20
				3233.27	5.5884e-20					2339.73	4.59267e-20					3386.82	7.36812e-20					2455.42	4.1727e-20
				3233.52	5.58116e-20					2339.9	4.59239e-20					3386.99	7.38445e-20					2455.5	4.17523e-20
				3233.77	5.57384e-20					2340.07	4.59205e-20					3387.17	7.40073e-20					2455.59	4.17775e-20
				3234.02	5.56643e-20					2340.24	4.59165e-20					3387.34	7.41696e-20					2455.68	4.18029e-20
				3234.27	5.55895e-20					2340.41	4.59119e-20					3387.51	7.43312e-20					2455.76	4.18282e-20
				3234.52	5.55138e-20					2340.57	4.59068e-20					3387.68	7.44922e-20					2455.85	4.18535e-20
				3234.77	5.54374e-20					2340.74	4.5901e-20					3387.86	7.46525e-20					2455.94	4.18789e-20
				3235.03	5.53603e-20					2340.91	4.58946e-20					3388.03	7.4812e-20					2456.02	4.19043e-20
				3235.28	5.52824e-20					2341.08	4.58877e-20					3388.2	7.49707e-20					2456.11	4.19297e-20
				3235.53	5.52038e-20					2341.25	4.58801e-20					3388.37	7.51284e-20					2456.19	4.1955e-20
				3235.78	5.51245e-20					2341.41	4.5872e-20					3388.55	7.52852e-20					2456.28	4.19804e-20
				3236.03	5.50446e-20					2341.58	4.58633e-20					3388.72	7.54409e-20					2456.37	4.20058e-20
				3236.28	5.4964e-20					2341.75	4.5854e-20					3388.89	7.55955e-20					2456.45	4.20311e-20
				3236.53	5.48828e-20					2341.92	4.58441e-20					3389.06	7.5749e-20					2456.54	4.20564e-20
				3236.78	5.48009e-20					2342.09	4.58336e-20					3389.24	7.59013e-20					2456.63	4.20817e-20
				3237.04	5.47184e-20					2342.25	4.58226e-20					3389.41	7.60523e-20					2456.71	4.2107e-20
				3237.29	5.46354e-20					2342.42	4.5811e-20					3389.58	7.6202e-20					2456.8	4.21322e-20
				3237.54	5.45518e-20					2342.59	4.57988e-20					3389.76	7.63502e-20					2456.89	4.21574e-20
				3237.79	5.44676e-20					2342.76	4.57861e-20					3389.93	7.6497e-20					2456.97	4.21825e-20
				3238.04	5.4383e-20					2342.93	4.57728e-20					3390.1	7.66423e-20					2457.06	4.22076e-20
				3238.29	5.42978e-20					2343.1	4.57589e-20					3390.27	7.6786e-20					2457.14	4.22326e-20
				3238.54	5.42121e-20					2343.26	4.57445e-20					3390.45	7.69281e-20					2457.23	4.22576e-20
				3238.8	5.41259e-20					2343.43	4.57295e-20					3390.62	7.70685e-20					2457.32	4.22825e-20
				3239.05	5.40393e-20					2343.6	4.5714e-20					3390.79	7.72072e-20					2457.4	4.23073e-20
				3239.3	5.39523e-20					2343.77	4.56979e-20					3390.96	7.7344e-20					2457.49	4.2332e-20
				3239.55	5.38648e-20					2343.94	4.56813e-20					3391.14	7.7479e-20					2457.58	4.23567e-20
				3239.8	5.37769e-20					2344.1	4.56642e-20					3391.31	7.7612e-20					2457.66	4.23813e-20
				3240.05	5.36886e-20					2344.27	4.56465e-20					3391.48	7.77431e-20					2457.75	4.24057e-20
				3240.3	5.35999e-20					2344.44	4.56283e-20					3391.65	7.78722e-20					2457.83	4.24301e-20
				3240.55	5.35109e-20					2344.61	4.56096e-20					3391.83	7.79991e-20					2457.92	4.24543e-20
				3240.81	5.34216e-20					2344.78	4.55904e-20					3392	7.81239e-20					2458.01	4.24785e-20
				3241.06	5.33319e-20					2344.94	4.55706e-20					3392.17	7.82466e-20					2458.09	4.25025e-20
				3241.31	5.32419e-20					2345.11	4.55503e-20					3392.34	7.8367e-20					2458.18	4.25264e-20
				3241.56	5.31516e-20					2345.28	4.55296e-20					3392.52	7.84851e-20					2458.27	4.25502e-20
				3241.81	5.3061e-20					2345.45	4.55083e-20					3392.69	7.86008e-20					2458.35	4.25738e-20
				3242.06	5.29702e-20					2345.62	4.54866e-20					3392.86	7.87141e-20					2458.44	4.25973e-20
				3242.31	5.28791e-20					2345.79	4.54643e-20					3393.03	7.8825e-20					2458.53	4.26206e-20
				3242.57	5.27877e-20					2345.95	4.54416e-20					3393.21	7.89334e-20					2458.61	4.26438e-20
				3242.82	5.2696e-20					2346.12	4.54184e-20					3393.38	7.90393e-20					2458.7	4.26669e-20
				3243.07	5.26041e-20					2346.29	4.53947e-20					3393.55	7.91426e-20					2458.78	4.26898e-20
				3243.32	5.25121e-20					2346.46	4.53705e-20					3393.72	7.92432e-20					2458.87	4.27125e-20
				3243.57	5.24198e-20					2346.63	4.53459e-20					3393.9	7.93411e-20					2458.96	4.2735e-20
				3243.82	5.23274e-20					2346.79	4.53209e-20					3394.07	7.94363e-20					2459.04	4.27574e-20
				3244.07	5.22349e-20					2346.96	4.52953e-20					3394.24	7.95288e-20					2459.13	4.27796e-20
				3244.32	5.21423e-20					2347.13	4.52693e-20					3394.41	7.96184e-20					2459.22	4.28015e-20
				3244.58	5.20495e-20					2347.3	4.52428e-20					3394.59	7.97052e-20					2459.3	4.28233e-20
				3244.83	5.19566e-20					2347.47	4.52159e-20					3394.76	7.97891e-20					2459.39	4.28449e-20
				3245.08	5.18637e-20					2347.63	4.51885e-20					3394.93	7.987e-20					2459.48	4.28663e-20
				3245.33	5.17707e-20					2347.8	4.51607e-20					3395.1	7.99479e-20					2459.56	4.28875e-20
				3245.58	5.16776e-20					2347.97	4.51325e-20					3395.28	8.00229e-20					2459.65	4.29085e-20
				3245.83	5.15846e-20					2348.14	4.51039e-20					3395.45	8.00948e-20					2459.73	4.29292e-20
				3246.08	5.14914e-20					2348.31	4.50749e-20					3395.62	8.01635e-20					2459.82	4.29497e-20
				3246.34	5.13983e-20					2348.47	4.50454e-20					3395.8	8.02292e-20					2459.91	4.297e-20
				3246.59	5.13052e-20					2348.64	4.50156e-20					3395.97	8.02917e-20					2459.99	4.29901e-20
				3246.84	5.1212e-20					2348.81	4.49854e-20					3396.14	8.0351e-20					2460.08	4.30099e-20
				3247.09	5.11189e-20					2348.98	4.49549e-20					3396.31	8.04071e-20					2460.17	4.30294e-20
				3247.34	5.10259e-20					2349.15	4.49239e-20					3396.49	8.046e-20					2460.25	4.30487e-20
				3247.59	5.09329e-20					2349.32	4.48926e-20					3396.66	8.05095e-20					2460.34	4.30678e-20
				3247.84	5.08399e-20					2349.48	4.48609e-20					3396.83	8.05558e-20					2460.43	4.30865e-20
				3248.09	5.07471e-20					2349.65	4.48289e-20					3397	8.05987e-20					2460.51	4.3105e-20
				3248.35	5.06543e-20					2349.82	4.47966e-20					3397.18	8.06382e-20					2460.6	4.31233e-20
				3248.6	5.05616e-20					2349.99	4.47639e-20					3397.35	8.06744e-20					2460.68	4.31412e-20
				3248.85	5.0469e-20					2350.16	4.47308e-20					3397.52	8.07071e-20					2460.77	4.31589e-20
				3249.1	5.03766e-20					2350.32	4.46975e-20					3397.69	8.07364e-20					2460.86	4.31763e-20
				3249.35	5.02843e-20					2350.49	4.46638e-20					3397.87	8.07622e-20					2460.94	4.31934e-20
				3249.6	5.01921e-20					2350.66	4.46298e-20					3398.04	8.07845e-20					2461.03	4.32101e-20
				3249.85	5.01001e-20					2350.83	4.45955e-20					3398.21	8.08034e-20					2461.12	4.32266e-20
				3250.11	5.00083e-20					2351	4.45609e-20					3398.38	8.08187e-20					2461.2	4.32428e-20
				3250.36	4.99166e-20					2351.16	4.4526e-20					3398.56	8.08305e-20					2461.29	4.32586e-20
				3250.61	4.98251e-20					2351.33	4.44908e-20					3398.73	8.08387e-20					2461.38	4.32741e-20
				3250.86	4.97338e-20					2351.5	4.44553e-20					3398.9	8.08433e-20					2461.46	4.32893e-20
				3251.11	4.96428e-20					2351.67	4.44196e-20					3399.07	8.08444e-20					2461.55	4.33042e-20
				3251.36	4.95519e-20					2351.84	4.43836e-20					3399.25	8.08419e-20					2461.63	4.33187e-20
				3251.61	4.94613e-20					2352.01	4.43473e-20					3399.42	8.08357e-20					2461.72	4.33329e-20
				3251.86	4.93709e-20					2352.17	4.43108e-20					3399.59	8.0826e-20					2461.81	4.33468e-20
				3252.12	4.92808e-20					2352.34	4.42741e-20					3399.76	8.08126e-20					2461.89	4.33602e-20
				3252.37	4.91909e-20					2352.51	4.42371e-20					3399.94	8.07956e-20					2461.98	4.33734e-20
				3252.62	4.91013e-20					2352.68	4.41998e-20					3400.11	8.07749e-20					2462.07	4.33862e-20
				3252.87	4.9012e-20					2352.85	4.41624e-20					3400.28	8.07506e-20					2462.15	4.33986e-20
				3253.12	4.89229e-20					2353.01	4.41247e-20					3400.45	8.07226e-20					2462.24	4.34106e-20
				3253.37	4.88341e-20					2353.18	4.40868e-20					3400.63	8.0691e-20					2462.33	4.34223e-20
				3253.62	4.87457e-20					2353.35	4.40487e-20					3400.8	8.06557e-20					2462.41	4.34335e-20
				3253.88	4.86575e-20					2353.52	4.40104e-20					3400.97	8.06167e-20					2462.5	4.34444e-20
				3254.13	4.85697e-20					2353.69	4.39719e-20					3401.14	8.05741e-20					2462.58	4.3455e-20
				3254.38	4.84822e-20					2353.85	4.39332e-20					3401.32	8.05278e-20					2462.67	4.34651e-20
				3254.63	4.83949e-20					2354.02	4.38944e-20					3401.49	8.04778e-20					2462.76	4.34748e-20
				3254.88	4.83078e-20					2354.19	4.38553e-20					3401.66	8.04242e-20					2462.84	4.34841e-20
				3255.13	4.82212e-20					2354.36	4.38161e-20					3401.84	8.03669e-20					2462.93	4.3493e-20
				3255.38	4.81348e-20					2354.53	4.37767e-20					3402.01	8.0306e-20					2463.02	4.35015e-20
				3255.63	4.80489e-20					2354.69	4.37372e-20					3402.18	8.02415e-20					2463.1	4.35096e-20
				3255.89	4.79633e-20					2354.86	4.36976e-20					3402.35	8.01733e-20					2463.19	4.35172e-20
				3256.14	4.78781e-20					2355.03	4.36578e-20					3402.53	8.01014e-20					2463.28	4.35245e-20
				3256.39	4.77933e-20					2355.2	4.36178e-20					3402.7	8.0026e-20					2463.36	4.35313e-20
				3256.64	4.77088e-20					2355.37	4.35777e-20					3402.87	7.99469e-20					2463.45	4.35376e-20
				3256.89	4.76248e-20					2355.54	4.35375e-20					3403.04	7.98642e-20					2463.53	4.35436e-20
				3257.14	4.75411e-20					2355.7	4.34972e-20					3403.22	7.9778e-20					2463.62	4.3549e-20
				3257.39	4.74579e-20					2355.87	4.34568e-20					3403.39	7.96881e-20					2463.71	4.35541e-20
				3257.65	4.73751e-20					2356.04	4.34163e-20					3403.56	7.95948e-20					2463.79	4.35587e-20
				3257.9	4.72926e-20					2356.21	4.33756e-20					3403.73	7.94978e-20					2463.88	4.35628e-20
				3258.15	4.72107e-20					2356.38	4.33349e-20					3403.91	7.93974e-20					2463.97	4.35665e-20
				3258.4	4.71291e-20					2356.54	4.32941e-20					3404.08	7.92934e-20					2464.05	4.35697e-20
				3258.65	4.7048e-20					2356.71	4.32532e-20					3404.25	7.91859e-20					2464.14	4.35725e-20
				3258.9	4.69673e-20					2356.88	4.32123e-20					3404.42	7.9075e-20					2464.23	4.35748e-20
				3259.15	4.6887e-20					2357.05	4.31713e-20					3404.6	7.89606e-20					2464.31	4.35766e-20
				3259.4	4.68073e-20					2357.22	4.31302e-20					3404.77	7.88427e-20					2464.4	4.35779e-20
				3259.66	4.67279e-20					2357.38	4.3089e-20					3404.94	7.87215e-20					2464.48	4.35787e-20
				3259.91	4.6649e-20					2357.55	4.30478e-20					3405.11	7.85968e-20					2464.57	4.35791e-20
				3260.16	4.65706e-20					2357.72	4.30066e-20					3405.29	7.84688e-20					2464.66	4.3579e-20
				3260.41	4.64926e-20					2357.89	4.29653e-20					3405.46	7.83374e-20					2464.74	4.35784e-20
				3260.66	4.64152e-20					2358.06	4.2924e-20					3405.63	7.82027e-20					2464.83	4.35773e-20
				3260.91	4.63381e-20					2358.23	4.28827e-20					3405.8	7.80648e-20					2464.92	4.35757e-20
				3261.16	4.62616e-20					2358.39	4.28413e-20					3405.98	7.79235e-20					2465	4.35735e-20
				3261.42	4.61855e-20					2358.56	4.27999e-20					3406.15	7.7779e-20					2465.09	4.35709e-20
				3261.67	4.611e-20					2358.73	4.27585e-20					3406.32	7.76313e-20					2465.18	4.35678e-20
				3261.92	4.60349e-20					2358.9	4.27171e-20					3406.49	7.74804e-20					2465.26	4.35642e-20
				3262.17	4.59603e-20					2359.07	4.26758e-20					3406.67	7.73264e-20					2465.35	4.356e-20
				3262.42	4.58862e-20					2359.23	4.26343e-20					3406.84	7.71692e-20					2465.43	4.35553e-20
				3262.67	4.58125e-20					2359.4	4.25928e-20					3407.01	7.70089e-20					2465.52	4.35502e-20
				3262.92	4.57394e-20					2359.57	4.25514e-20					3407.18	7.68455e-20					2465.61	4.35444e-20
				3263.17	4.56668e-20					2359.74	4.25099e-20					3407.36	7.66792e-20					2465.69	4.35382e-20
				3263.43	4.55947e-20					2359.91	4.24685e-20					3407.53	7.65098e-20					2465.78	4.35314e-20
				3263.68	4.55231e-20					2360.07	4.24271e-20					3407.7	7.63374e-20					2465.87	4.35241e-20
				3263.93	4.5452e-20					2360.24	4.23857e-20					3407.88	7.61621e-20					2465.95	4.35163e-20
				3264.18	4.53814e-20					2360.41	4.23444e-20					3408.05	7.59839e-20					2466.04	4.35079e-20
				3264.43	4.53113e-20					2360.58	4.23031e-20					3408.22	7.58028e-20					2466.13	4.3499e-20
				3264.68	4.52417e-20					2360.75	4.22619e-20					3408.39	7.56189e-20					2466.21	4.34895e-20
				3264.93	4.51727e-20					2360.91	4.22207e-20					3408.57	7.54322e-20					2466.3	4.34795e-20
				3265.19	4.51041e-20					2361.08	4.21796e-20					3408.74	7.52428e-20					2466.38	4.34689e-20
				3265.44	4.50361e-20					2361.25	4.21386e-20					3408.91	7.50506e-20					2466.47	4.34578e-20
				3265.69	4.49686e-20					2361.42	4.20976e-20					3409.08	7.48557e-20					2466.56	4.34462e-20
				3265.94	4.49016e-20					2361.59	4.20567e-20					3409.26	7.46582e-20					2466.64	4.34339e-20
				3266.19	4.48352e-20					2361.76	4.20159e-20					3409.43	7.44581e-20					2466.73	4.34212e-20
				3266.44	4.47692e-20					2361.92	4.19751e-20					3409.6	7.42553e-20					2466.82	4.34078e-20
				3266.69	4.47037e-20					2362.09	4.19345e-20					3409.77	7.40501e-20					2466.9	4.33939e-20
				3266.94	4.46386e-20					2362.26	4.18939e-20					3409.95	7.38423e-20					2466.99	4.33794e-20
				3267.2	4.45741e-20					2362.43	4.18534e-20					3410.12	7.36321e-20					2467.08	4.33644e-20
				3267.45	4.451e-20					2362.6	4.18131e-20					3410.29	7.34195e-20					2467.16	4.33488e-20
				3267.7	4.44465e-20					2362.76	4.17728e-20					3410.46	7.32045e-20					2467.25	4.33326e-20
				3267.95	4.43836e-20					2362.93	4.17326e-20					3410.64	7.29871e-20					2467.33	4.33159e-20
				3268.2	4.43211e-20					2363.1	4.16926e-20					3410.81	7.27675e-20					2467.42	4.32986e-20
				3268.45	4.42592e-20					2363.27	4.16527e-20					3410.98	7.25456e-20					2467.51	4.32807e-20
				3268.7	4.41978e-20					2363.44	4.16128e-20					3411.15	7.23215e-20					2467.59	4.32622e-20
				3268.96	4.41369e-20					2363.6	4.15732e-20					3411.33	7.20952e-20					2467.68	4.32431e-20
				3269.21	4.40765e-20					2363.77	4.15336e-20					3411.5	7.18667e-20					2467.77	4.32235e-20
				3269.46	4.40167e-20					2363.94	4.14942e-20					3411.67	7.16362e-20					2467.85	4.32033e-20
				3269.71	4.39574e-20					2364.11	4.14549e-20					3411.84	7.14036e-20					2467.94	4.31825e-20
				3269.96	4.38986e-20					2364.28	4.14157e-20					3412.02	7.11691e-20					2468.03	4.31611e-20
				3270.21	4.38403e-20					2364.45	4.13767e-20					3412.19	7.09325e-20					2468.11	4.31391e-20
				3270.46	4.37826e-20					2364.61	4.13378e-20					3412.36	7.06941e-20					2468.2	4.31166e-20
				3270.72	4.37254e-20					2364.78	4.12991e-20					3412.53	7.04537e-20					2468.28	4.30934e-20
				3270.97	4.36687e-20					2364.95	4.12605e-20					3412.71	7.02115e-20					2468.37	4.30697e-20
				3271.22	4.36125e-20					2365.12	4.12221e-20					3412.88	6.99675e-20					2468.46	4.30453e-20
				3271.47	4.35568e-20					2365.29	4.11839e-20					3413.05	6.97218e-20					2468.54	4.30204e-20
				3271.72	4.35017e-20					2365.45	4.11458e-20					3413.22	6.94743e-20					2468.63	4.29949e-20
				3271.97	4.3447e-20					2365.62	4.11078e-20					3413.4	6.92252e-20					2468.72	4.29688e-20
				3272.22	4.33929e-20					2365.79	4.10701e-20					3413.57	6.89745e-20					2468.8	4.29421e-20
				3272.47	4.33393e-20					2365.96	4.10325e-20					3413.74	6.87221e-20					2468.89	4.29148e-20
				3272.73	4.32862e-20					2366.13	4.0995e-20					3413.92	6.84683e-20					2468.98	4.28869e-20
				3272.98	4.32337e-20					2366.29	4.09578e-20					3414.09	6.82129e-20					2469.06	4.28584e-20
				3273.23	4.31816e-20					2366.46	4.09207e-20					3414.26	6.79561e-20					2469.15	4.28293e-20
				3273.48	4.313e-20					2366.63	4.08838e-20					3414.43	6.76979e-20					2469.23	4.27997e-20
				3273.73	4.3079e-20					2366.8	4.08471e-20					3414.61	6.74383e-20					2469.32	4.27694e-20
				3273.98	4.30284e-20					2366.97	4.08106e-20					3414.78	6.71774e-20					2469.41	4.27385e-20
				3274.23	4.29783e-20					2367.14	4.07743e-20					3414.95	6.69152e-20					2469.49	4.2707e-20
				3274.49	4.29288e-20					2367.3	4.07381e-20					3415.12	6.66517e-20					2469.58	4.26749e-20
				3274.74	4.28797e-20					2367.47	4.07022e-20					3415.3	6.63871e-20					2469.67	4.26423e-20
				3274.99	4.28312e-20					2367.64	4.06664e-20					3415.47	6.61213e-20					2469.75	4.2609e-20
				3275.24	4.27831e-20					2367.81	4.06309e-20					3415.64	6.58544e-20					2469.84	4.25751e-20
				3275.49	4.27355e-20					2367.98	4.05955e-20					3415.81	6.55864e-20					2469.93	4.25407e-20
				3275.74	4.26885e-20					2368.14	4.05603e-20					3415.99	6.53174e-20					2470.01	4.25056e-20
				3275.99	4.26419e-20					2368.31	4.05254e-20					3416.16	6.50474e-20					2470.1	4.24699e-20
				3276.24	4.25957e-20					2368.48	4.04907e-20					3416.33	6.47764e-20					2470.18	4.24337e-20
				3276.5	4.25501e-20					2368.65	4.04561e-20					3416.5	6.45046e-20					2470.27	4.23968e-20
				3276.75	4.2505e-20					2368.82	4.04218e-20					3416.68	6.42318e-20					2470.36	4.23593e-20
				3277	4.24603e-20					2368.98	4.03877e-20					3416.85	6.39583e-20					2470.44	4.23213e-20
				3277.25	4.24161e-20					2369.15	4.03538e-20					3417.02	6.3684e-20					2470.53	4.22826e-20
				3277.5	4.23724e-20					2369.32	4.03201e-20					3417.19	6.34089e-20					2470.62	4.22434e-20
				3277.75	4.23291e-20					2369.49	4.02867e-20					3417.37	6.31332e-20					2470.7	4.22035e-20
				3278	4.22863e-20					2369.66	4.02534e-20					3417.54	6.28568e-20					2470.79	4.21631e-20
				3278.26	4.2244e-20					2369.82	4.02204e-20					3417.71	6.25797e-20					2470.88	4.2122e-20
				3278.51	4.22022e-20					2369.99	4.01876e-20					3417.88	6.23021e-20					2470.96	4.20804e-20
				3278.76	4.21607e-20					2370.16	4.0155e-20					3418.06	6.2024e-20					2471.05	4.20382e-20
				3279.01	4.21196e-20					2370.33	4.01227e-20					3418.23	6.17453e-20					2471.13	4.19954e-20
				3279.26	4.20789e-20					2370.5	4.00906e-20					3418.4	6.14662e-20					2471.22	4.1952e-20
				3279.51	4.20387e-20					2370.67	4.00587e-20					3418.57	6.11866e-20					2471.31	4.1908e-20
				3279.76	4.19989e-20					2370.83	4.0027e-20					3418.75	6.09067e-20					2471.39	4.18634e-20
				3280.01	4.19596e-20					2371	3.99956e-20					3418.92	6.06264e-20					2471.48	4.18182e-20
				3280.27	4.19207e-20					2371.17	3.99644e-20					3419.09	6.03458e-20					2471.57	4.17725e-20
				3280.52	4.18823e-20					2371.34	3.99333e-20					3419.26	6.0065e-20					2471.65	4.17261e-20
				3280.77	4.18442e-20					2371.51	3.99025e-20					3419.44	5.97839e-20					2471.74	4.16792e-20
				3281.02	4.18067e-20					2371.67	3.98719e-20					3419.61	5.95026e-20					2471.83	4.16317e-20
				3281.27	4.17695e-20					2371.84	3.98415e-20					3419.78	5.92212e-20					2471.91	4.15836e-20
				3281.52	4.17328e-20					2372.01	3.98113e-20					3419.96	5.89396e-20					2472	4.15349e-20
				3281.77	4.16965e-20					2372.18	3.97814e-20					3420.13	5.86579e-20					2472.08	4.14857e-20
				3282.03	4.16607e-20					2372.35	3.97518e-20					3420.3	5.83762e-20					2472.17	4.14359e-20
				3282.28	4.16252e-20					2372.51	3.97223e-20					3420.47	5.80945e-20					2472.26	4.13855e-20
				3282.53	4.15902e-20					2372.68	3.96931e-20					3420.65	5.78127e-20					2472.34	4.13345e-20
				3282.78	4.15556e-20					2372.85	3.96642e-20					3420.82	5.75311e-20					2472.43	4.12829e-20
				3283.03	4.15213e-20					2373.02	3.96355e-20					3420.99	5.72495e-20					2472.52	4.12308e-20
				3283.28	4.14875e-20					2373.19	3.9607e-20					3421.16	5.6968e-20					2472.6	4.11781e-20
				3283.53	4.14541e-20					2373.36	3.95788e-20					3421.34	5.66867e-20					2472.69	4.11249e-20
				3283.78	4.14211e-20					2373.52	3.95508e-20					3421.51	5.64056e-20					2472.78	4.10711e-20
				3284.04	4.13885e-20					2373.69	3.95231e-20					3421.68	5.61247e-20					2472.86	4.10167e-20
				3284.29	4.13563e-20					2373.86	3.94956e-20					3421.85	5.5844e-20					2472.95	4.09618e-20
				3284.54	4.13244e-20					2374.03	3.94684e-20					3422.03	5.55636e-20					2473.03	4.09063e-20
				3284.79	4.1293e-20					2374.2	3.94414e-20					3422.2	5.52836e-20					2473.12	4.08502e-20
				3285.04	4.12619e-20					2374.36	3.94146e-20					3422.37	5.50039e-20					2473.21	4.07936e-20
				3285.29	4.12312e-20					2374.53	3.93881e-20					3422.54	5.47245e-20					2473.29	4.07365e-20
				3285.54	4.12009e-20					2374.7	3.93618e-20					3422.72	5.44456e-20					2473.38	4.06788e-20
				3285.8	4.1171e-20					2374.87	3.93358e-20					3422.89	5.41671e-20					2473.47	4.06205e-20
				3286.05	4.11414e-20					2375.04	3.931e-20					3423.06	5.3889e-20					2473.55	4.05617e-20
				3286.3	4.11122e-20					2375.2	3.92845e-20					3423.23	5.36115e-20					2473.64	4.05024e-20
				3286.55	4.10834e-20					2375.37	3.92592e-20					3423.41	5.33344e-20					2473.73	4.04425e-20
				3286.8	4.10549e-20					2375.54	3.92342e-20					3423.58	5.3058e-20					2473.81	4.03821e-20
				3287.05	4.10268e-20					2375.71	3.92094e-20					3423.75	5.27821e-20					2473.9	4.03212e-20
				3287.3	4.0999e-20					2375.88	3.91849e-20					3423.92	5.25068e-20					2473.98	4.02597e-20
				3287.55	4.09716e-20					2376.04	3.91606e-20					3424.1	5.22321e-20					2474.07	4.01977e-20
				3287.81	4.09445e-20					2376.21	3.91365e-20					3424.27	5.19581e-20					2474.16	4.01352e-20
				3288.06	4.09177e-20					2376.38	3.91127e-20					3424.44	5.16848e-20					2474.24	4.00722e-20
				3288.31	4.08913e-20					2376.55	3.90891e-20					3424.61	5.14122e-20					2474.33	4.00086e-20
				3288.56	4.08653e-20					2376.72	3.90658e-20					3424.79	5.11403e-20					2474.42	3.99445e-20
				3288.81	4.08396e-20					2376.89	3.90428e-20					3424.96	5.08692e-20					2474.5	3.98799e-20
				3289.06	4.08141e-20					2377.05	3.90199e-20					3425.13	5.05989e-20					2474.59	3.98148e-20
				3289.31	4.07891e-20					2377.22	3.89974e-20					3425.31	5.03294e-20					2474.68	3.97492e-20
				3289.57	4.07643e-20					2377.39	3.8975e-20					3425.48	5.00607e-20					2474.76	3.96831e-20
				3289.82	4.07399e-20					2377.56	3.89529e-20					3425.65	4.97929e-20					2474.85	3.96165e-20
				3290.07	4.07158e-20					2377.73	3.89311e-20					3425.82	4.95259e-20					2474.93	3.95493e-20
				3290.32	4.0692e-20					2377.89	3.89095e-20					3426	4.92599e-20					2475.02	3.94817e-20
				3290.57	4.06685e-20					2378.06	3.88881e-20					3426.17	4.89948e-20					2475.11	3.94136e-20
				3290.82	4.06452e-20					2378.23	3.8867e-20					3426.34	4.87306e-20					2475.19	3.9345e-20
				3291.07	4.06221e-20					2378.4	3.88461e-20					3426.51	4.84674e-20					2475.28	3.92759e-20
				3291.32	4.05994e-20					2378.57	3.88255e-20					3426.69	4.82051e-20					2475.37	3.92064e-20
				3291.58	4.05769e-20					2378.73	3.88051e-20					3426.86	4.79439e-20					2475.45	3.91363e-20
				3291.83	4.05547e-20					2378.9	3.87849e-20					3427.03	4.76837e-20					2475.54	3.90658e-20
				3292.08	4.05328e-20					2379.07	3.8765e-20					3427.2	4.74246e-20					2475.63	3.89948e-20
				3292.33	4.05112e-20					2379.24	3.87453e-20					3427.38	4.71665e-20					2475.71	3.89234e-20
				3292.58	4.04899e-20					2379.41	3.87259e-20					3427.55	4.69095e-20					2475.8	3.88515e-20
				3292.83	4.04688e-20					2379.58	3.87067e-20					3427.72	4.66536e-20					2475.88	3.87791e-20
				3293.08	4.04481e-20					2379.74	3.86877e-20					3427.89	4.63988e-20					2475.97	3.87063e-20
				3293.34	4.04276e-20					2379.91	3.8669e-20					3428.07	4.61452e-20					2476.06	3.8633e-20
				3293.59	4.04073e-20					2380.08	3.86505e-20					3428.24	4.58927e-20					2476.14	3.85592e-20
				3293.84	4.03874e-20					2380.25	3.86322e-20					3428.41	4.56414e-20					2476.23	3.8485e-20
				3294.09	4.03677e-20					2380.42	3.86142e-20					3428.58	4.53913e-20					2476.32	3.84104e-20
				3294.34	4.03483e-20					2380.58	3.85964e-20					3428.76	4.51423e-20					2476.4	3.83354e-20
				3294.59	4.03291e-20					2380.75	3.85788e-20					3428.93	4.48946e-20					2476.49	3.82599e-20
				3294.84	4.03102e-20					2380.92	3.85614e-20					3429.1	4.46482e-20					2476.57	3.81839e-20
				3295.09	4.02915e-20					2381.09	3.85443e-20					3429.27	4.44029e-20					2476.66	3.81076e-20
				3295.35	4.02731e-20					2381.26	3.85275e-20					3429.45	4.41589e-20					2476.75	3.80308e-20
				3295.6	4.02549e-20					2381.42	3.85108e-20					3429.62	4.39163e-20					2476.83	3.79536e-20
				3295.85	4.0237e-20					2381.59	3.84944e-20					3429.79	4.36748e-20					2476.92	3.7876e-20
				3296.1	4.02193e-20					2381.76	3.84782e-20					3429.96	4.34347e-20					2477.01	3.7798e-20
				3296.35	4.02018e-20					2381.93	3.84622e-20					3430.14	4.31959e-20					2477.09	3.77195e-20
				3296.6	4.01846e-20					2382.1	3.84464e-20					3430.31	4.29585e-20					2477.18	3.76407e-20
				3296.85	4.01676e-20					2382.26	3.84309e-20					3430.48	4.27223e-20					2477.27	3.75615e-20
				3297.11	4.01508e-20					2382.43	3.84156e-20					3430.65	4.24875e-20					2477.35	3.74818e-20
				3297.36	4.01343e-20					2382.6	3.84005e-20					3430.83	4.22541e-20					2477.44	3.74018e-20
				3297.61	4.01179e-20					2382.77	3.83857e-20					3431	4.20221e-20					2477.52	3.73214e-20
				3297.86	4.01018e-20					2382.94	3.8371e-20					3431.17	4.17914e-20					2477.61	3.72407e-20
				3298.11	4.0086e-20					2383.11	3.83566e-20					3431.35	4.15621e-20					2477.7	3.71595e-20
				3298.36	4.00703e-20					2383.27	3.83424e-20					3431.52	4.13342e-20					2477.78	3.7078e-20
				3298.61	4.00548e-20					2383.44	3.83283e-20					3431.69	4.11077e-20					2477.87	3.69961e-20
				3298.86	4.00396e-20					2383.61	3.83144e-20					3431.86	4.08827e-20					2477.96	3.69138e-20
				3299.12	4.00245e-20					2383.78	3.83007e-20					3432.04	4.0659e-20					2478.04	3.68312e-20
				3299.37	4.00097e-20					2383.95	3.82872e-20					3432.21	4.04368e-20					2478.13	3.67482e-20
				3299.62	3.9995e-20					2384.11	3.82739e-20					3432.38	4.02161e-20					2478.22	3.66649e-20
				3299.87	3.99806e-20					2384.28	3.82609e-20					3432.55	3.99968e-20					2478.3	3.65812e-20
				3300.12	3.99663e-20					2384.45	3.8248e-20					3432.73	3.97789e-20					2478.39	3.64972e-20
				3300.37	3.99522e-20					2384.62	3.82354e-20					3432.9	3.95625e-20					2478.47	3.64128e-20
				3300.62	3.99384e-20					2384.79	3.82229e-20					3433.07	3.93476e-20					2478.56	3.63281e-20
				3300.88	3.99247e-20					2384.95	3.82107e-20					3433.24	3.91342e-20					2478.65	3.62431e-20
				3301.13	3.99112e-20					2385.12	3.81987e-20					3433.42	3.89222e-20					2478.73	3.61577e-20
				3301.38	3.98978e-20					2385.29	3.81868e-20					3433.59	3.87117e-20					2478.82	3.60721e-20
				3301.63	3.98847e-20					2385.46	3.81752e-20					3433.76	3.85028e-20					2478.91	3.59861e-20
				3301.88	3.98717e-20					2385.63	3.81638e-20					3433.93	3.82953e-20					2478.99	3.58998e-20
				3302.13	3.98589e-20					2385.8	3.81525e-20					3434.11	3.80893e-20					2479.08	3.58132e-20
				3302.38	3.98463e-20					2385.96	3.81415e-20					3434.28	3.78848e-20					2479.17	3.57263e-20
				3302.63	3.98338e-20					2386.13	3.81306e-20					3434.45	3.76818e-20					2479.25	3.56391e-20
				3302.89	3.98215e-20					2386.3	3.812e-20					3434.62	3.74804e-20					2479.34	3.55516e-20
				3303.14	3.98092e-20					2386.47	3.81095e-20					3434.8	3.72804e-20					2479.42	3.54638e-20
				3303.39	3.9797e-20					2386.64	3.80993e-20					3434.97	3.7082e-20					2479.51	3.53757e-20
				3303.64	3.9785e-20					2386.8	3.80892e-20					3435.14	3.68851e-20					2479.6	3.52874e-20
				3303.89	3.97732e-20					2386.97	3.80793e-20					3435.31	3.66897e-20					2479.68	3.51987e-20
				3304.14	3.97615e-20					2387.14	3.80696e-20					3435.49	3.64958e-20					2479.77	3.51098e-20
				3304.39	3.975e-20					2387.31	3.80601e-20					3435.66	3.63035e-20					2479.86	3.50207e-20
				3304.65	3.97386e-20					2387.48	3.80507e-20					3435.83	3.61127e-20					2479.94	3.49313e-20
				3304.9	3.97274e-20					2387.64	3.80416e-20					3436	3.59234e-20					2480.03	3.48416e-20
				3305.15	3.97163e-20					2387.81	3.80326e-20					3436.18	3.57357e-20					2480.12	3.47517e-20
				3305.4	3.97054e-20					2387.98	3.80238e-20					3436.35	3.55495e-20					2480.2	3.46615e-20
				3305.65	3.96946e-20					2388.15	3.80152e-20					3436.52	3.53648e-20					2480.29	3.45711e-20
				3305.9	3.96839e-20					2388.32	3.80068e-20					3436.69	3.51817e-20					2480.37	3.44804e-20
				3306.15	3.96734e-20					2388.49	3.79986e-20					3436.87	3.5e-20					2480.46	3.43895e-20
				3306.4	3.9663e-20					2388.65	3.79905e-20					3437.04	3.482e-20					2480.55	3.42984e-20
				3306.66	3.96528e-20					2388.82	3.79826e-20					3437.21	3.46414e-20					2480.63	3.42071e-20
				3306.91	3.96426e-20					2388.99	3.79748e-20					3437.39	3.44644e-20					2480.72	3.41155e-20
				3307.16	3.96326e-20					2389.16	3.79673e-20					3437.56	3.42889e-20					2480.81	3.40238e-20
				3307.41	3.96228e-20					2389.33	3.79599e-20					3437.73	3.41149e-20					2480.89	3.39318e-20
				3307.66	3.9613e-20					2389.49	3.79527e-20					3437.9	3.39425e-20					2480.98	3.38396e-20
				3307.91	3.96034e-20					2389.66	3.79456e-20					3438.08	3.37716e-20					2481.07	3.37472e-20
				3308.16	3.95939e-20					2389.83	3.79387e-20					3438.25	3.36022e-20					2481.15	3.36547e-20
				3308.42	3.95845e-20					2390	3.7932e-20					3438.42	3.34343e-20					2481.24	3.35619e-20
				3308.67	3.95752e-20					2390.17	3.79254e-20					3438.59	3.3268e-20					2481.32	3.34689e-20
				3308.92	3.95661e-20					2390.33	3.7919e-20					3438.77	3.31031e-20					2481.41	3.33758e-20
				3309.17	3.95571e-20					2390.5	3.79128e-20					3438.94	3.29398e-20					2481.5	3.32825e-20
				3309.42	3.95481e-20					2390.67	3.79067e-20					3439.11	3.2778e-20					2481.58	3.3189e-20
				3309.67	3.95393e-20					2390.84	3.79007e-20					3439.28	3.26177e-20					2481.67	3.30954e-20
				3309.92	3.95306e-20					2391.01	3.7895e-20					3439.46	3.24589e-20					2481.76	3.30016e-20
				3310.17	3.9522e-20					2391.17	3.78893e-20					3439.63	3.23016e-20					2481.84	3.29076e-20
				3310.43	3.95135e-20					2391.34	3.78839e-20					3439.8	3.21457e-20					2481.93	3.28135e-20
				3310.68	3.95051e-20					2391.51	3.78785e-20					3439.97	3.19914e-20					2482.02	3.27192e-20
				3310.93	3.94968e-20					2391.68	3.78734e-20					3440.15	3.18386e-20					2482.1	3.26248e-20
				3311.18	3.94886e-20					2391.85	3.78684e-20					3440.32	3.16872e-20					2482.19	3.25303e-20
				3311.43	3.94805e-20					2392.02	3.78635e-20					3440.49	3.15374e-20					2482.27	3.24356e-20
				3311.68	3.94724e-20					2392.18	3.78588e-20					3440.66	3.1389e-20					2482.36	3.23408e-20
				3311.93	3.94645e-20					2392.35	3.78542e-20					3440.84	3.1242e-20					2482.45	3.22458e-20
				3312.19	3.94567e-20					2392.52	3.78497e-20					3441.01	3.10965e-20					2482.53	3.21508e-20
				3312.44	3.9449e-20					2392.69	3.78454e-20					3441.18	3.09525e-20					2482.62	3.20556e-20
				3312.69	3.94413e-20					2392.86	3.78413e-20					3441.35	3.081e-20					2482.71	3.19603e-20
				3312.94	3.94338e-20					2393.02	3.78373e-20					3441.53	3.06689e-20					2482.79	3.18649e-20
				3313.19	3.94263e-20					2393.19	3.78334e-20					3441.7	3.05292e-20					2482.88	3.17695e-20
				3313.44	3.94189e-20					2393.36	3.78297e-20					3441.87	3.0391e-20					2482.97	3.16739e-20
				3313.69	3.94116e-20					2393.53	3.78261e-20					3442.04	3.02542e-20					2483.05	3.15782e-20
				3313.94	3.94044e-20					2393.7	3.78226e-20					3442.22	3.01188e-20					2483.14	3.14824e-20
				3314.2	3.93972e-20					2393.86	3.78192e-20					3442.39	2.99848e-20					2483.22	3.13866e-20
				3314.45	3.93902e-20					2394.03	3.7816e-20					3442.56	2.98523e-20					2483.31	3.12907e-20
				3314.7	3.93832e-20					2394.2	3.78129e-20					3442.73	2.97211e-20					2483.4	3.11947e-20
				3314.95	3.93763e-20					2394.37	3.781e-20					3442.91	2.95914e-20					2483.48	3.10986e-20
				3315.2	3.93693e-20					2394.54	3.78072e-20					3443.08	2.9463e-20					2483.57	3.10025e-20
				3315.45	3.93623e-20					2394.71	3.78045e-20					3443.25	2.9336e-20					2483.66	3.09063e-20
				3315.7	3.93555e-20					2394.87	3.78019e-20					3443.43	2.92104e-20					2483.74	3.081e-20
				3315.96	3.93487e-20					2395.04	3.77994e-20					3443.6	2.90862e-20					2483.83	3.07137e-20
				3316.21	3.9342e-20					2395.21	3.77971e-20					3443.77	2.89633e-20					2483.92	3.06174e-20
				3316.46	3.93354e-20					2395.38	3.77949e-20					3443.94	2.88418e-20					2484	3.0521e-20
				3316.71	3.93288e-20					2395.55	3.77928e-20					3444.12	2.87217e-20					2484.09	3.04245e-20
				3316.96	3.93223e-20					2395.71	3.77907e-20					3444.29	2.86029e-20					2484.17	3.03281e-20
				3317.21	3.93158e-20					2395.88	3.77887e-20					3444.46	2.84854e-20					2484.26	3.02316e-20
				3317.46	3.93094e-20					2396.05	3.77868e-20					3444.63	2.83692e-20					2484.35	3.01351e-20
				3317.71	3.93031e-20					2396.22	3.77851e-20					3444.81	2.82544e-20					2484.43	3.00385e-20
				3317.97	3.92968e-20					2396.39	3.77835e-20					3444.98	2.81408e-20					2484.52	2.9942e-20
				3318.22	3.92906e-20					2396.55	3.77819e-20					3445.15	2.80286e-20					2484.61	2.98454e-20
				3318.47	3.92845e-20					2396.72	3.77805e-20					3445.32	2.79177e-20					2484.69	2.97488e-20
				3318.72	3.92784e-20					2396.89	3.77792e-20					3445.5	2.7808e-20					2484.78	2.96523e-20
				3318.97	3.92724e-20					2397.06	3.77781e-20					3445.67	2.76997e-20					2484.87	2.95557e-20
				3319.22	3.92664e-20					2397.23	3.7777e-20					3445.84	2.75926e-20					2484.95	2.94591e-20
				3319.47	3.92605e-20					2397.39	3.7776e-20					3446.01	2.74867e-20					2485.04	2.93626e-20
				3319.73	3.92546e-20					2397.56	3.77751e-20					3446.19	2.73821e-20					2485.12	2.9266e-20
				3319.98	3.92488e-20					2397.73	3.77743e-20					3446.36	2.72788e-20					2485.21	2.91695e-20
				3320.23	3.92431e-20					2397.9	3.77737e-20					3446.53	2.71767e-20					2485.3	2.9073e-20
				3320.48	3.92374e-20					2398.07	3.77731e-20					3446.7	2.70758e-20					2485.38	2.89765e-20
				3320.73	3.92317e-20					2398.24	3.77726e-20					3446.88	2.69762e-20					2485.47	2.88801e-20
				3320.98	3.92261e-20					2398.4	3.77723e-20					3447.05	2.68777e-20					2485.56	2.87837e-20
				3321.23	3.92205e-20					2398.57	3.7772e-20					3447.22	2.67805e-20					2485.64	2.86873e-20
				3321.49	3.9215e-20					2398.74	3.77718e-20					3447.39	2.66844e-20					2485.73	2.8591e-20
				3321.74	3.92095e-20					2398.91	3.77718e-20					3447.57	2.65895e-20					2485.82	2.84947e-20
				3321.99	3.92041e-20					2399.08	3.77718e-20					3447.74	2.64958e-20					2485.9	2.83985e-20
				3322.24	3.91987e-20					2399.24	3.77719e-20					3447.91	2.64033e-20					2485.99	2.83023e-20
				3322.49	3.91934e-20					2399.41	3.77721e-20					3448.08	2.6312e-20					2486.07	2.82062e-20
				3322.74	3.91881e-20					2399.58	3.77724e-20					3448.26	2.62217e-20					2486.16	2.81101e-20
				3322.99	3.91828e-20					2399.75	3.77728e-20					3448.43	2.61326e-20					2486.25	2.80141e-20
				3323.24	3.91776e-20					2399.92	3.77732e-20					3448.6	2.60447e-20					2486.33	2.79182e-20
				3323.5	3.91724e-20					2400.08	3.77738e-20					3448.77	2.59579e-20					2486.42	2.78224e-20
				3323.75	3.91673e-20					2400.25	3.77744e-20					3448.95	2.58721e-20					2486.51	2.77266e-20
				3324	3.91622e-20					2400.42	3.77752e-20					3449.12	2.57875e-20					2486.59	2.76309e-20
				3324.25	3.91572e-20					2400.59	3.7776e-20					3449.29	2.5704e-20					2486.68	2.75353e-20
				3324.5	3.91521e-20					2400.76	3.77769e-20					3449.47	2.56216e-20					2486.77	2.74398e-20
				3324.75	3.91471e-20					2400.93	3.77779e-20					3449.64	2.55402e-20					2486.85	2.73444e-20
				3325	3.91422e-20					2401.09	3.77789e-20					3449.81	2.54599e-20					2486.94	2.72491e-20
				3325.26	3.91373e-20					2401.26	3.77801e-20					3449.98	2.53807e-20					2487.02	2.71539e-20
				3325.51	3.91324e-20					2401.43	3.77813e-20					3450.16	2.53025e-20					2487.11	2.70588e-20
				3325.76	3.91275e-20					2401.6	3.77826e-20					3450.33	2.52254e-20					2487.2	2.69638e-20
				3326.01	3.91227e-20					2401.77	3.7784e-20					3450.5	2.51493e-20					2487.28	2.68689e-20
				3326.26	3.91179e-20					2401.93	3.77854e-20					3450.67	2.50742e-20					2487.37	2.67741e-20
				3326.51	3.91132e-20					2402.1	3.77869e-20					3450.85	2.50001e-20					2487.46	2.66795e-20
				3326.76	3.91085e-20					2402.27	3.77885e-20					3451.02	2.4927e-20					2487.54	2.65849e-20
				3327.01	3.91038e-20					2402.44	3.77902e-20					3451.19	2.48549e-20					2487.63	2.64905e-20
				3327.27	3.9099e-20					2402.61	3.7792e-20					3451.36	2.47838e-20					2487.72	2.63963e-20
				3327.52	3.90942e-20					2402.77	3.77938e-20					3451.54	2.47137e-20					2487.8	2.63021e-20
				3327.77	3.90894e-20					2402.94	3.77957e-20					3451.71	2.46446e-20					2487.89	2.62081e-20
				3328.02	3.90847e-20					2403.11	3.77976e-20					3451.88	2.45764e-20					2487.97	2.61143e-20
				3328.27	3.908e-20					2403.28	3.77997e-20					3452.05	2.45091e-20					2488.06	2.60206e-20
				3328.52	3.90753e-20					2403.45	3.78018e-20					3452.23	2.44428e-20					2488.15	2.5927e-20
				3328.77	3.90706e-20					2403.61	3.78039e-20					3452.4	2.43775e-20					2488.23	2.58336e-20
				3329.03	3.9066e-20					2403.78	3.78062e-20					3452.57	2.4313e-20					2488.32	2.57403e-20
				3329.28	3.90614e-20					2403.95	3.78085e-20					3452.74	2.42495e-20					2488.41	2.56472e-20
				3329.53	3.90568e-20					2404.12	3.78108e-20					3452.92	2.41868e-20					2488.49	2.55542e-20
				3329.78	3.90523e-20					2404.29	3.78132e-20					3453.09	2.41251e-20					2488.58	2.54614e-20
				3330.03	3.90477e-20					2404.46	3.78157e-20					3453.26	2.40642e-20					2488.67	2.53688e-20
				3330.28	3.90432e-20					2404.62	3.78183e-20					3453.43	2.40043e-20					2488.75	2.52764e-20
				3330.53	3.90387e-20					2404.79	3.78209e-20					3453.61	2.39452e-20					2488.84	2.51841e-20
				3330.78	3.90343e-20					2404.96	3.78235e-20					3453.78	2.38869e-20					2488.92	2.5092e-20
				3331.04	3.90298e-20					2405.13	3.78263e-20					3453.95	2.38295e-20					2489.01	2.50001e-20
				3331.29	3.90254e-20					2405.3	3.78291e-20					3454.12	2.37729e-20					2489.1	2.49083e-20
				3331.54	3.9021e-20					2405.46	3.78319e-20					3454.3	2.37172e-20					2489.18	2.48168e-20
				3331.79	3.90166e-20					2405.63	3.78348e-20					3454.47	2.36623e-20					2489.27	2.47254e-20
				3332.04	3.90123e-20					2405.8	3.78378e-20					3454.64	2.36082e-20					2489.36	2.46342e-20
				3332.29	3.90079e-20					2405.97	3.78408e-20					3454.81	2.35549e-20					2489.44	2.45432e-20
				3332.54	3.90036e-20					2406.14	3.78438e-20					3454.99	2.35025e-20					2489.53	2.44524e-20
				3332.8	3.89993e-20					2406.3	3.78469e-20					3455.16	2.34508e-20					2489.62	2.43618e-20
				3333.05	3.8995e-20					2406.47	3.78501e-20					3455.33	2.33998e-20					2489.7	2.42714e-20
				3333.3	3.89907e-20					2406.64	3.78533e-20					3455.51	2.33497e-20					2489.79	2.41813e-20
				3333.55	3.89865e-20					2406.81	3.78566e-20					3455.68	2.33003e-20					2489.87	2.40913e-20
				3333.8	3.89822e-20					2406.98	3.78599e-20					3455.85	2.32517e-20					2489.96	2.40015e-20
				3334.05	3.8978e-20					2407.15	3.78633e-20					3456.02	2.32038e-20					2490.05	2.3912e-20
				3334.3	3.89738e-20					2407.31	3.78667e-20					3456.2	2.31567e-20					2490.13	2.38226e-20
				3334.55	3.89696e-20					2407.48	3.78702e-20					3456.37	2.31103e-20					2490.22	2.37335e-20
				3334.81	3.89654e-20					2407.65	3.78737e-20					3456.54	2.30646e-20					2490.31	2.36446e-20
				3335.06	3.89613e-20					2407.82	3.78771e-20					3456.71	2.30196e-20					2490.39	2.35559e-20
				3335.31	3.89571e-20					2407.99	3.78806e-20					3456.89	2.29753e-20					2490.48	2.34675e-20
				3335.56	3.8953e-20					2408.15	3.78841e-20					3457.06	2.29317e-20					2490.57	2.33792e-20
				3335.81	3.89489e-20					2408.32	3.78877e-20					3457.23	2.28889e-20					2490.65	2.32912e-20
				3336.06	3.89448e-20					2408.49	3.78913e-20					3457.4	2.28466e-20					2490.74	2.32035e-20
				3336.31	3.89407e-20					2408.66	3.7895e-20					3457.58	2.28051e-20					2490.82	2.3116e-20
				3336.57	3.89366e-20					2408.83	3.78987e-20					3457.75	2.27642e-20					2490.91	2.30287e-20
				3336.82	3.89325e-20					2408.99	3.79025e-20					3457.92	2.2724e-20					2491	2.29416e-20
				3337.07	3.89285e-20					2409.16	3.79063e-20					3458.09	2.26845e-20					2491.08	2.28548e-20
				3337.32	3.89244e-20					2409.33	3.79101e-20					3458.27	2.26455e-20					2491.17	2.27683e-20
				3337.57	3.89204e-20					2409.5	3.7914e-20					3458.44	2.26072e-20					2491.26	2.2682e-20
				3337.82	3.89164e-20					2409.67	3.79179e-20					3458.61	2.25696e-20					2491.34	2.25959e-20
				3338.07	3.89124e-20					2409.83	3.79218e-20					3458.78	2.25325e-20					2491.43	2.25101e-20
				3338.32	3.89084e-20					2410	3.79258e-20					3458.96	2.24961e-20					2491.52	2.24245e-20
				3338.58	3.89044e-20					2410.17	3.79299e-20					3459.13	2.24603e-20					2491.6	2.23392e-20
				3338.83	3.89004e-20					2410.34	3.79339e-20					3459.3	2.2425e-20					2491.69	2.22542e-20
				3339.08	3.88964e-20					2410.51	3.7938e-20					3459.47	2.23904e-20					2491.77	2.21694e-20
				3339.33	3.88924e-20					2410.68	3.79422e-20					3459.65	2.23563e-20					2491.86	2.20849e-20
				3339.58	3.88883e-20					2410.84	3.79464e-20					3459.82	2.23228e-20					2491.95	2.20006e-20
				3339.83	3.88842e-20					2411.01	3.79506e-20					3459.99	2.22898e-20					2492.03	2.19166e-20
				3340.08	3.88801e-20					2411.18	3.79548e-20					3460.16	2.22575e-20					2492.12	2.18329e-20
				3340.34	3.88761e-20					2411.35	3.79591e-20					3460.34	2.22256e-20					2492.21	2.17495e-20
				3340.59	3.8872e-20					2411.52	3.79634e-20					3460.51	2.21943e-20					2492.29	2.16663e-20
				3340.84	3.8868e-20					2411.68	3.79678e-20					3460.68	2.21636e-20					2492.38	2.15834e-20
				3341.09	3.8864e-20					2411.85	3.79722e-20					3460.86	2.21334e-20					2492.47	2.15007e-20
				3341.34	3.88599e-20					2412.02	3.79766e-20					3461.03	2.21037e-20					2492.55	2.14184e-20
				3341.59	3.88559e-20					2412.19	3.7981e-20					3461.2	2.20745e-20					2492.64	2.13363e-20
				3341.84	3.88519e-20					2412.36	3.79855e-20					3461.37	2.20458e-20					2492.72	2.12545e-20
				3342.09	3.88479e-20					2412.52	3.799e-20					3461.55	2.20176e-20					2492.81	2.1173e-20
				3342.35	3.88439e-20					2412.69	3.79945e-20					3461.72	2.19899e-20					2492.9	2.10918e-20
				3342.6	3.88399e-20					2412.86	3.79991e-20					3461.89	2.19627e-20					2492.98	2.10108e-20
				3342.85	3.8836e-20					2413.03	3.80037e-20					3462.06	2.1936e-20					2493.07	2.09302e-20
				3343.1	3.8832e-20					2413.2	3.80083e-20					3462.24	2.19098e-20					2493.16	2.08498e-20
				3343.35	3.8828e-20					2413.37	3.80129e-20					3462.41	2.1884e-20					2493.24	2.07697e-20
				3343.6	3.88241e-20					2413.53	3.80176e-20					3462.58	2.18587e-20					2493.33	2.06899e-20
				3343.85	3.88201e-20					2413.7	3.80223e-20					3462.75	2.18339e-20					2493.42	2.06104e-20
				3344.11	3.88162e-20					2413.87	3.80271e-20					3462.93	2.18095e-20					2493.5	2.05312e-20
				3344.36	3.88122e-20					2414.04	3.80318e-20					3463.1	2.17856e-20					2493.59	2.04523e-20
				3344.61	3.88083e-20					2414.21	3.80366e-20					3463.27	2.17621e-20					2493.67	2.03737e-20
				3344.86	3.88044e-20					2414.37	3.80414e-20					3463.44	2.1739e-20					2493.76	2.02954e-20
				3345.11	3.88004e-20					2414.54	3.80462e-20					3463.62	2.17163e-20					2493.85	2.02174e-20
				3345.36	3.87965e-20					2414.71	3.80511e-20					3463.79	2.16941e-20					2493.93	2.01397e-20
				3345.61	3.87926e-20					2414.88	3.8056e-20					3463.96	2.16723e-20					2494.02	2.00623e-20
				3345.86	3.87887e-20					2415.05	3.80609e-20					3464.13	2.16509e-20					2494.11	1.99852e-20
				3346.12	3.87848e-20					2415.21	3.80658e-20					3464.31	2.16299e-20					2494.19	1.99084e-20
				3346.37	3.87809e-20					2415.38	3.80708e-20					3464.48	2.16092e-20					2494.28	1.98319e-20
				3346.62	3.8777e-20					2415.55	3.80757e-20					3464.65	2.1589e-20					2494.37	1.97557e-20
				3346.87	3.87731e-20					2415.72	3.80807e-20					3464.82	2.15692e-20					2494.45	1.96798e-20
				3347.12	3.87692e-20					2415.89	3.80857e-20					3465	2.15497e-20					2494.54	1.96043e-20
				3347.37	3.87654e-20					2416.06	3.80908e-20					3465.17	2.15306e-20					2494.62	1.9529e-20
				3347.62	3.87615e-20					2416.22	3.80958e-20					3465.34	2.15119e-20					2494.71	1.94541e-20
				3347.88	3.87576e-20					2416.39	3.81009e-20					3465.51	2.14936e-20					2494.8	1.93794e-20
				3348.13	3.87538e-20					2416.56	3.8106e-20					3465.69	2.14756e-20					2494.88	1.93051e-20
				3348.38	3.87499e-20					2416.73	3.81111e-20					3465.86	2.14579e-20					2494.97	1.92311e-20
				3348.63	3.87461e-20					2416.9	3.81163e-20					3466.03	2.14406e-20					2495.06	1.91574e-20
				3348.88	3.87422e-20					2417.06	3.81214e-20					3466.2	2.14237e-20					2495.14	1.9084e-20
				3349.13	3.87384e-20					2417.23	3.81266e-20					3466.38	2.14071e-20					2495.23	1.9011e-20
				3349.38	3.87345e-20					2417.4	3.81318e-20					3466.55	2.13908e-20					2495.32	1.89382e-20
				3349.63	3.87307e-20					2417.57	3.8137e-20					3466.72	2.13748e-20					2495.4	1.88658e-20
				3349.89	3.87268e-20					2417.74	3.81423e-20					3466.9	2.13592e-20					2495.49	1.87937e-20
				3350.14	3.8723e-20					2417.9	3.81475e-20					3467.07	2.13439e-20					2495.57	1.87219e-20
				3350.39	3.87192e-20					2418.07	3.81528e-20					3467.24	2.13289e-20					2495.66	1.86505e-20
				3350.64	3.87153e-20					2418.24	3.81581e-20					3467.41	2.13142e-20					2495.75	1.85793e-20
				3350.89	3.87115e-20					2418.41	3.81634e-20					3467.59	2.12998e-20					2495.83	1.85085e-20
				3351.14	3.87077e-20					2418.58	3.81687e-20					3467.76	2.12857e-20					2495.92	1.8438e-20
				3351.39	3.87038e-20					2418.74	3.8174e-20					3467.93	2.12718e-20					2496.01	1.83679e-20
				3351.65	3.86999e-20					2418.91	3.81794e-20					3468.1	2.12583e-20					2496.09	1.8298e-20
				3351.9	3.86959e-20					2419.08	3.81847e-20					3468.28	2.12451e-20					2496.18	1.82285e-20
				3352.15	3.8692e-20					2419.25	3.81901e-20					3468.45	2.12321e-20					2496.26	1.81593e-20
				3352.4	3.8688e-20					2419.42	3.81955e-20					3468.62	2.12195e-20					2496.35	1.80904e-20
				3352.65	3.86841e-20					2419.59	3.82009e-20					3468.79	2.1207e-20					2496.44	1.80219e-20
				3352.9	3.86802e-20					2419.75	3.82063e-20					3468.97	2.11949e-20					2496.52	1.79537e-20
				3353.15	3.86763e-20					2419.92	3.82116e-20					3469.14	2.1183e-20					2496.61	1.78858e-20
				3353.4	3.86723e-20					2420.09	3.82169e-20					3469.31	2.11714e-20					2496.7	1.78182e-20
				3353.66	3.86684e-20					2420.26	3.82223e-20					3469.48	2.116e-20					2496.78	1.7751e-20
				3353.91	3.86645e-20					2420.43	3.82276e-20					3469.66	2.11489e-20					2496.87	1.76841e-20
				3354.16	3.86606e-20					2420.59	3.8233e-20					3469.83	2.1138e-20					2496.96	1.76175e-20
				3354.41	3.86567e-20					2420.76	3.82384e-20					3470	2.11274e-20					2497.04	1.75512e-20
				3354.66	3.86528e-20					2420.93	3.82438e-20					3470.17	2.1117e-20					2497.13	1.74853e-20
				3354.91	3.86489e-20					2421.1	3.82492e-20					3470.35	2.11068e-20					2497.21	1.74197e-20
				3355.16	3.86449e-20					2421.27	3.82546e-20					3470.52	2.10969e-20					2497.3	1.73544e-20
				3355.42	3.8641e-20					2421.43	3.826e-20					3470.69	2.10872e-20					2497.39	1.72895e-20
				3355.67	3.86371e-20					2421.6	3.82655e-20					3470.86	2.10777e-20					2497.47	1.72249e-20
				3355.92	3.86332e-20					2421.77	3.82709e-20					3471.04	2.10685e-20					2497.56	1.71606e-20
				3356.17	3.86293e-20					2421.94	3.82764e-20					3471.21	2.10594e-20					2497.65	1.70967e-20
				3356.42	3.86254e-20					2422.11	3.82819e-20					3471.38	2.10506e-20					2497.73	1.70331e-20
				3356.67	3.86215e-20					2422.28	3.82873e-20					3471.55	2.1042e-20					2497.82	1.69698e-20
				3356.92	3.86176e-20					2422.44	3.82928e-20					3471.73	2.10335e-20					2497.91	1.69069e-20
				3357.17	3.86138e-20					2422.61	3.82983e-20					3471.9	2.10253e-20					2497.99	1.68442e-20
				3357.43	3.86099e-20					2422.78	3.83039e-20					3472.07	2.10173e-20					2498.08	1.67819e-20
				3357.68	3.8606e-20					2422.95	3.83094e-20					3472.24	2.10095e-20					2498.16	1.672e-20
				3357.93	3.86021e-20					2423.12	3.83149e-20					3472.42	2.10018e-20					2498.25	1.66584e-20
				3358.18	3.85982e-20					2423.28	3.83205e-20					3472.59	2.09943e-20					2498.34	1.65971e-20
				3358.43	3.85943e-20					2423.45	3.8326e-20					3472.76	2.09871e-20					2498.42	1.65361e-20
				3358.68	3.85904e-20					2423.62	3.83316e-20					3472.94	2.098e-20					2498.51	1.64755e-20
				3358.93	3.85865e-20					2423.79	3.83372e-20					3473.11	2.0973e-20					2498.6	1.64151e-20
				3359.19	3.85827e-20					2423.96	3.83428e-20					3473.28	2.09663e-20					2498.68	1.63552e-20
				3359.44	3.85788e-20					2424.12	3.83484e-20					3473.45	2.09597e-20					2498.77	1.62955e-20
				3359.69	3.85749e-20					2424.29	3.8354e-20					3473.63	2.09533e-20					2498.86	1.62362e-20
				3359.94	3.8571e-20					2424.46	3.83596e-20					3473.8	2.09471e-20					2498.94	1.61772e-20
				3360.19	3.85671e-20					2424.63	3.83652e-20					3473.97	2.0941e-20					2499.03	1.61186e-20
				3360.44	3.85633e-20					2424.8	3.83708e-20					3474.14	2.09351e-20					2499.11	1.60602e-20
				3360.69	3.85594e-20					2424.96	3.83765e-20					3474.32	2.09294e-20					2499.2	1.60022e-20
				3360.94	3.85555e-20					2425.13	3.83821e-20					3474.49	2.09238e-20					2499.29	1.59446e-20
				3361.2	3.85516e-20					2425.3	3.83878e-20					3474.66	2.09183e-20					2499.37	1.58872e-20
				3361.45	3.85478e-20					2425.47	3.83934e-20					3474.83	2.0913e-20					2499.46	1.58302e-20
				3361.7	3.85439e-20					2425.64	3.83991e-20					3475.01	2.09079e-20					2499.55	1.57735e-20
				3361.95	3.854e-20					2425.81	3.84047e-20					3475.18	2.09029e-20					2499.63	1.57172e-20
				3362.2	3.85362e-20					2425.97	3.84104e-20					3475.35	2.0898e-20					2499.72	1.56612e-20
				3362.45	3.85323e-20					2426.14	3.84161e-20					3475.52	2.08933e-20					2499.81	1.56055e-20
				3362.7	3.85284e-20					2426.31	3.84218e-20					3475.7	2.08887e-20					2499.89	1.55501e-20
				3362.96	3.85246e-20					2426.48	3.84275e-20					3475.87	2.08842e-20					2499.98	1.5495e-20
				3363.21	3.85207e-20					2426.65	3.84332e-20					3476.04	2.08799e-20					2500.06	1.54403e-20
				3363.46	3.85168e-20					2426.81	3.84389e-20					3476.21	2.08757e-20					2500.15	1.53859e-20
				3363.71	3.85128e-20					2426.98	3.84446e-20					3476.39	2.08716e-20					2500.24	1.53319e-20
				3363.96	3.85088e-20					2427.15	3.84504e-20					3476.56	2.08677e-20					2500.32	1.52781e-20
				3364.21	3.85049e-20					2427.32	3.84561e-20					3476.73	2.08639e-20					2500.41	1.52247e-20
				3364.46	3.85009e-20					2427.49	3.84618e-20					3476.9	2.08602e-20					2500.5	1.51716e-20
				3364.71	3.84969e-20					2427.65	3.84676e-20					3477.08	2.08566e-20					2500.58	1.51188e-20
				3364.97	3.8493e-20					2427.82	3.84733e-20					3477.25	2.08531e-20					2500.67	1.50664e-20
				3365.22	3.8489e-20					2427.99	3.84791e-20					3477.42	2.08498e-20					2500.76	1.50142e-20
				3365.47	3.8485e-20					2428.16	3.84849e-20					3477.59	2.08465e-20					2500.84	1.49624e-20
				3365.72	3.84811e-20					2428.33	3.84906e-20					3477.77	2.08434e-20					2500.93	1.49109e-20
				3365.97	3.84771e-20					2428.5	3.84964e-20					3477.94	2.08404e-20					2501.01	1.48598e-20
				3366.22	3.84731e-20					2428.66	3.85022e-20					3478.11	2.08374e-20					2501.1	1.48089e-20
				3366.47	3.84692e-20					2428.83	3.85079e-20					3478.28	2.08346e-20					2501.19	1.47584e-20
				3366.73	3.84652e-20					2429	3.85137e-20					3478.46	2.08319e-20					2501.27	1.47082e-20
				3366.98	3.84612e-20					2429.17	3.85195e-20					3478.63	2.08293e-20					2501.36	1.46583e-20
				3367.23	3.84573e-20					2429.34	3.85253e-20					3478.8	2.08268e-20					2501.45	1.46087e-20
				3367.48	3.84533e-20					2429.5	3.85311e-20					3478.98	2.08244e-20					2501.53	1.45594e-20
				3367.73	3.84493e-20					2429.67	3.85369e-20					3479.15	2.0822e-20					2501.62	1.45105e-20
				3367.98	3.84454e-20					2429.84	3.85427e-20					3479.32	2.08198e-20					2501.71	1.44618e-20
				3368.23	3.84414e-20					2430.01	3.85485e-20					3479.49	2.08176e-20					2501.79	1.44135e-20
				3368.48	3.84375e-20					2430.18	3.85544e-20					3479.67	2.08156e-20					2501.88	1.43655e-20
				3368.74	3.84335e-20					2430.34	3.85602e-20					3479.84	2.08136e-20					2501.96	1.43178e-20
				3368.99	3.84295e-20					2430.51	3.8566e-20					3480.01	2.08117e-20					2502.05	1.42704e-20
				3369.24	3.84256e-20					2430.68	3.85718e-20					3480.18	2.08099e-20					2502.14	1.42234e-20
				3369.49	3.84216e-20					2430.85	3.85777e-20					3480.36	2.08082e-20					2502.22	1.41766e-20
				3369.74	3.84177e-20					2431.02	3.85835e-20					3480.53	2.08066e-20					2502.31	1.41302e-20
				3369.99	3.84137e-20					2431.18	3.85893e-20					3480.7	2.0805e-20					2502.4	1.4084e-20
				3370.24	3.84097e-20					2431.35	3.85952e-20					3480.87	2.08035e-20					2502.48	1.40382e-20
				3370.5	3.84058e-20					2431.52	3.8601e-20					3481.05	2.08021e-20					2502.57	1.39927e-20
				3370.75	3.84018e-20					2431.69	3.86069e-20					3481.22	2.08008e-20					2502.66	1.39474e-20
				3371	3.83979e-20					2431.86	3.86127e-20					3481.39	2.07995e-20					2502.74	1.39025e-20
				3371.25	3.83939e-20					2432.03	3.86184e-20					3481.56	2.07983e-20					2502.83	1.38579e-20
				3371.5	3.839e-20					2432.19	3.86241e-20					3481.74	2.07972e-20					2502.91	1.38136e-20
				3371.75	3.8386e-20					2432.36	3.86299e-20					3481.91	2.07961e-20					2503	1.37696e-20
				3372	3.8382e-20					2432.53	3.86356e-20					3482.08	2.07951e-20					2503.09	1.37259e-20
				3372.25	3.83781e-20					2432.7	3.86414e-20					3482.25	2.07942e-20					2503.17	1.36825e-20
				3372.51	3.83741e-20					2432.87	3.86471e-20					3482.43	2.07934e-20					2503.26	1.36394e-20
				3372.76	3.83702e-20					2433.03	3.86529e-20					3482.6	2.07926e-20					2503.35	1.35966e-20
				3373.01	3.83662e-20					2433.2	3.86586e-20					3482.77	2.07918e-20					2503.43	1.35541e-20
				3373.26	3.83623e-20					2433.37	3.86644e-20					3482.94	2.07912e-20					2503.52	1.35119e-20
				3373.51	3.83583e-20					2433.54	3.86701e-20					3483.12	2.07905e-20					2503.61	1.347e-20
				3373.76	3.83544e-20					2433.71	3.86759e-20					3483.29	2.079e-20					2503.69	1.34283e-20
				3374.01	3.83504e-20					2433.87	3.86816e-20					3483.46	2.07895e-20					2503.78	1.3387e-20
				3374.27	3.83465e-20					2434.04	3.86874e-20					3483.63	2.07891e-20					2503.86	1.3346e-20
				3374.52	3.83425e-20					2434.21	3.86932e-20					3483.81	2.07887e-20					2503.95	1.33052e-20
				3374.77	3.83385e-20					2434.38	3.8699e-20					3483.98	2.07883e-20					2504.04	1.32648e-20
				3375.02	3.83346e-20					2434.55	3.87047e-20					3484.15	2.07881e-20					2504.12	1.32246e-20
				3375.27	3.83306e-20					2434.72	3.87105e-20					3484.32	2.07878e-20					2504.21	1.31848e-20
				3375.52	3.83267e-20					2434.88	3.87163e-20					3484.5	2.07876e-20					2504.3	1.31452e-20
				3375.77	3.83226e-20					2435.05	3.87221e-20					3484.67	2.07875e-20					2504.38	1.31059e-20
				3376.03	3.83186e-20					2435.22	3.87279e-20					3484.84	2.07874e-20					2504.47	1.30669e-20
				3376.28	3.83145e-20					2435.39	3.87336e-20					3485.02	2.07873e-20					2504.56	1.30282e-20
				3376.53	3.83105e-20					2435.56	3.87394e-20					3485.19	2.07873e-20					2504.64	1.29897e-20
				3376.78	3.83065e-20					2435.72	3.87452e-20					3485.36	2.07874e-20					2504.73	1.29516e-20
				3377.03	3.83024e-20					2435.89	3.8751e-20					3485.53	2.07874e-20					2504.81	1.29137e-20
				3377.28	3.82984e-20					2436.06	3.87568e-20					3485.71	2.07876e-20					2504.9	1.28761e-20
				3377.53	3.82943e-20					2436.23	3.87626e-20					3485.88	2.07877e-20					2504.99	1.28388e-20
				3377.78	3.82903e-20					2436.4	3.87684e-20					3486.05	2.0788e-20					2505.07	1.28017e-20
				3378.04	3.82863e-20					2436.56	3.87742e-20					3486.22	2.07882e-20					2505.16	1.2765e-20
				3378.29	3.82822e-20					2436.73	3.878e-20					3486.4	2.07885e-20					2505.25	1.27285e-20
				3378.54	3.82782e-20					2436.9	3.87858e-20					3486.57	2.07888e-20					2505.33	1.26923e-20
				3378.79	3.82741e-20					2437.07	3.87916e-20					3486.74	2.07892e-20					2505.42	1.26563e-20
				3379.04	3.82701e-20					2437.24	3.87974e-20					3486.91	2.07896e-20					2505.51	1.26207e-20
				3379.29	3.82661e-20					2437.41	3.88032e-20					3487.09	2.079e-20					2505.59	1.25853e-20
				3379.54	3.8262e-20					2437.57	3.8809e-20					3487.26	2.07905e-20					2505.68	1.25502e-20
				3379.8	3.8258e-20					2437.74	3.88148e-20					3487.43	2.0791e-20					2505.76	1.25153e-20
				3380.05	3.8254e-20					2437.91	3.88206e-20					3487.6	2.07916e-20					2505.85	1.24807e-20
				3380.3	3.82499e-20					2438.08	3.88265e-20					3487.78	2.07922e-20					2505.94	1.24464e-20
				3380.55	3.82459e-20					2438.25	3.88323e-20					3487.95	2.07928e-20					2506.02	1.24123e-20
				3380.8	3.82418e-20					2438.41	3.88381e-20					3488.12	2.07934e-20					2506.11	1.23785e-20
				3381.05	3.82378e-20					2438.58	3.88439e-20					3488.29	2.07941e-20					2506.2	1.2345e-20
				3381.3	3.82338e-20					2438.75	3.88497e-20					3488.47	2.07948e-20					2506.28	1.23118e-20
				3381.55	3.82297e-20					2438.92	3.88556e-20					3488.64	2.07955e-20					2506.37	1.22787e-20
				3381.81	3.82257e-20					2439.09	3.88614e-20					3488.81	2.07963e-20					2506.46	1.2246e-20
				3382.06	3.82217e-20					2439.25	3.88672e-20					3488.98	2.07971e-20					2506.54	1.22135e-20
				3382.31	3.82176e-20					2439.42	3.8873e-20					3489.16	2.07979e-20					2506.63	1.21813e-20
				3382.56	3.82136e-20					2439.59	3.88788e-20					3489.33	2.07988e-20					2506.71	1.21493e-20
				3382.81	3.82095e-20					2439.76	3.88847e-20					3489.5	2.07997e-20					2506.8	1.21176e-20
				3383.06	3.82055e-20					2439.93	3.88905e-20					3489.67	2.08006e-20					2506.89	1.20861e-20
				3383.31	3.82015e-20					2440.09	3.88963e-20					3489.85	2.08015e-20					2506.97	1.20549e-20
				3383.57	3.81974e-20					2440.26	3.89022e-20					3490.02	2.08024e-20					2507.06	1.2024e-20
				3383.82	3.81934e-20					2440.43	3.8908e-20					3490.19	2.08034e-20					2507.15	1.19932e-20
				3384.07	3.81894e-20					2440.6	3.89138e-20					3490.36	2.08044e-20					2507.23	1.19628e-20
				3384.32	3.81853e-20					2440.77	3.89197e-20					3490.54	2.08054e-20					2507.32	1.19326e-20
				3384.57	3.81813e-20					2440.94	3.89255e-20					3490.71	2.08065e-20					2507.41	1.19026e-20
				3384.82	3.81772e-20					2441.1	3.89313e-20					3490.88	2.08076e-20					2507.49	1.18729e-20
				3385.07	3.81732e-20					2441.27	3.89372e-20					3491.06	2.08087e-20					2507.58	1.18434e-20
				3385.32	3.81692e-20					2441.44	3.8943e-20					3491.23	2.08098e-20					2507.66	1.18142e-20
				3385.58	3.81651e-20					2441.61	3.89488e-20					3491.4	2.08109e-20					2507.75	1.17852e-20
				3385.83	3.81611e-20					2441.78	3.89547e-20					3491.57	2.08121e-20					2507.84	1.17564e-20
				3386.08	3.81571e-20					2441.94	3.89605e-20					3491.75	2.08132e-20					2507.92	1.17279e-20
				3386.33	3.8153e-20					2442.11	3.89664e-20					3491.92	2.08144e-20					2508.01	1.16996e-20
				3386.58	3.8149e-20					2442.28	3.89722e-20					3492.09	2.08157e-20					2508.1	1.16716e-20
				3386.83	3.8145e-20					2442.45	3.8978e-20					3492.26	2.08169e-20					2508.18	1.16437e-20
				3387.08	3.81409e-20					2442.62	3.89839e-20					3492.44	2.08181e-20					2508.27	1.16162e-20
				3387.34	3.81369e-20					2442.78	3.89897e-20					3492.61	2.08194e-20					2508.36	1.15888e-20
				3387.59	3.81328e-20					2442.95	3.89956e-20					3492.78	2.08207e-20					2508.44	1.15617e-20
				3387.84	3.81287e-20					2443.12	3.90014e-20					3492.95	2.0822e-20					2508.53	1.15348e-20
				3388.09	3.81246e-20					2443.29	3.90073e-20					3493.13	2.08233e-20					2508.61	1.15082e-20
				3388.34	3.81205e-20					2443.46	3.90131e-20					3493.3	2.08246e-20					2508.7	1.14818e-20
				3388.59	3.81164e-20					2443.63	3.9019e-20					3493.47	2.0826e-20					2508.79	1.14556e-20
				3388.84	3.81123e-20					2443.79	3.90248e-20					3493.64	2.08274e-20					2508.87	1.14296e-20
				3389.09	3.81082e-20					2443.96	3.90306e-20					3493.82	2.08287e-20					2508.96	1.14038e-20
				3389.35	3.81041e-20					2444.13	3.90363e-20					3493.99	2.08301e-20					2509.05	1.13783e-20
				3389.6	3.81e-20					2444.3	3.9042e-20					3494.16	2.08316e-20					2509.13	1.1353e-20
				3389.85	3.80959e-20					2444.47	3.90477e-20					3494.33	2.0833e-20					2509.22	1.13279e-20
				3390.1	3.80918e-20					2444.63	3.90535e-20					3494.51	2.08344e-20					2509.31	1.1303e-20
				3390.35	3.80877e-20					2444.8	3.90592e-20					3494.68	2.08359e-20					2509.39	1.12784e-20
				3390.6	3.80836e-20					2444.97	3.90649e-20					3494.85	2.08373e-20					2509.48	1.12539e-20
				3390.85	3.80795e-20					2445.14	3.90706e-20					3495.02	2.08388e-20					2509.56	1.12297e-20
				3391.11	3.80754e-20					2445.31	3.90764e-20					3495.2	2.08403e-20					2509.65	1.12057e-20
				3391.36	3.80713e-20					2445.47	3.90821e-20					3495.37	2.08418e-20					2509.74	1.11819e-20
				3391.61	3.80672e-20					2445.64	3.90878e-20					3495.54	2.08433e-20					2509.82	1.11583e-20
				3391.86	3.80631e-20					2445.81	3.90936e-20					3495.71	2.08449e-20					2509.91	1.1135e-20
				3392.11	3.8059e-20					2445.98	3.90993e-20					3495.89	2.08464e-20					2510	1.11118e-20
				3392.36	3.80549e-20					2446.15	3.9105e-20					3496.06	2.08479e-20					2510.08	1.10888e-20
				3392.61	3.80508e-20					2446.31	3.91107e-20					3496.23	2.08495e-20					2510.17	1.10661e-20
				3392.86	3.80467e-20					2446.48	3.91165e-20					3496.41	2.08511e-20					2510.26	1.10436e-20
				3393.12	3.80426e-20					2446.65	3.91222e-20					3496.58	2.08526e-20					2510.34	1.10212e-20
				3393.37	3.80385e-20					2446.82	3.91279e-20					3496.75	2.08542e-20					2510.43	1.09991e-20
				3393.62	3.80344e-20					2446.99	3.91337e-20					3496.92	2.08558e-20					2510.51	1.09771e-20
				3393.87	3.80303e-20					2447.16	3.91394e-20					3497.1	2.08574e-20					2510.6	1.09554e-20
				3394.12	3.80262e-20					2447.32	3.91451e-20					3497.27	2.0859e-20					2510.69	1.09338e-20
				3394.37	3.80221e-20					2447.49	3.91509e-20					3497.44	2.08606e-20					2510.77	1.09125e-20
				3394.62	3.8018e-20					2447.66	3.91566e-20					3497.61	2.08622e-20					2510.86	1.08914e-20
				3394.88	3.80139e-20					2447.83	3.91623e-20					3497.79	2.08638e-20					2510.95	1.08704e-20
				3395.13	3.80098e-20					2448	3.91681e-20					3497.96	2.08654e-20					2511.03	1.08496e-20
				3395.38	3.80057e-20					2448.16	3.91738e-20					3498.13	2.08671e-20					2511.12	1.08291e-20
				3395.63	3.80016e-20					2448.33	3.91795e-20					3498.3	2.08687e-20					2511.21	1.08087e-20
				3395.88	3.79975e-20					2448.5	3.91853e-20					3498.48	2.08704e-20					2511.29	1.07885e-20
				3396.13	3.79934e-20					2448.67	3.9191e-20					3498.65	2.08721e-20					2511.38	1.07685e-20
				3396.38	3.79893e-20					2448.84	3.91967e-20					3498.82	2.08737e-20					2511.46	1.07487e-20
				3396.63	3.79852e-20					2449	3.92025e-20					3498.99	2.08754e-20					2511.55	1.07291e-20
				3396.89	3.79811e-20					2449.17	3.92082e-20					3499.17	2.08771e-20					2511.64	1.07096e-20
				3397.14	3.7977e-20					2449.34	3.92139e-20					3499.34	2.08788e-20					2511.72	1.06904e-20
				3397.39	3.79729e-20					2449.51	3.92197e-20					3499.51	2.08805e-20					2511.81	1.06713e-20
				3397.64	3.79688e-20					2449.68	3.92254e-20					3499.68	2.08822e-20					2511.9	1.06524e-20
				3397.89	3.79647e-20					2449.85	3.92311e-20					3499.86	2.08839e-20					2511.98	1.06337e-20
				3398.14	3.79606e-20					2450.01	3.92369e-20					3500.03	2.08856e-20					2512.07	1.06152e-20
				3398.39	3.79565e-20					2450.18	3.92426e-20					3500.2	2.08873e-20					2512.16	1.05968e-20
				3398.65	3.79524e-20					2450.35	3.92483e-20					3500.37	2.08891e-20					2512.24	1.05787e-20
				3398.9	3.79483e-20					2450.52	3.92541e-20					3500.55	2.08908e-20					2512.33	1.05607e-20
				3399.15	3.79442e-20					2450.69	3.92598e-20					3500.72	2.08926e-20					2512.41	1.05428e-20
				3399.4	3.79401e-20					2450.85	3.92656e-20					3500.89	2.08943e-20					2512.5	1.05252e-20
				3399.65	3.7936e-20					2451.02	3.92713e-20					3501.06	2.08961e-20					2512.59	1.05077e-20
				3399.9	3.79318e-20					2451.19	3.9277e-20					3501.24	2.08978e-20					2512.67	1.04904e-20
				3400.15	3.79277e-20					2451.36	3.92828e-20					3501.41	2.08996e-20					2512.76	1.04732e-20
				3400.4	3.79236e-20					2451.53	3.92885e-20					3501.58	2.09014e-20					2512.85	1.04563e-20
				3400.66	3.79194e-20					2451.69	3.92943e-20					3501.75	2.09031e-20					2512.93	1.04394e-20
				3400.91	3.79153e-20					2451.86	3.93e-20					3501.93	2.09049e-20					2513.02	1.04228e-20
				3401.16	3.79111e-20					2452.03	3.93057e-20					3502.1	2.09067e-20					2513.11	1.04063e-20
				3401.41	3.7907e-20					2452.2	3.93115e-20					3502.27	2.09085e-20					2513.19	1.039e-20
				3401.66	3.79028e-20					2452.37	3.93172e-20					3502.45	2.09103e-20					2513.28	1.03739e-20
				3401.91	3.78987e-20					2452.53	3.93229e-20					3502.62	2.09121e-20					2513.36	1.03579e-20
				3402.16	3.78946e-20					2452.7	3.93287e-20					3502.79	2.09139e-20					2513.45	1.0342e-20
				3402.42	3.78904e-20					2452.87	3.93344e-20					3502.96	2.09157e-20					2513.54	1.03264e-20
				3402.67	3.78863e-20					2453.04	3.93402e-20					3503.14	2.09175e-20					2513.62	1.03108e-20
				3402.92	3.78821e-20					2453.21	3.93459e-20					3503.31	2.09193e-20					2513.71	1.02955e-20
				3403.17	3.7878e-20					2453.38	3.93516e-20					3503.48	2.09211e-20					2513.8	1.02803e-20
				3403.42	3.78738e-20					2453.54	3.93574e-20					3503.65	2.09229e-20					2513.88	1.02652e-20
				3403.67	3.78697e-20					2453.71	3.93631e-20					3503.83	2.09247e-20					2513.97	1.02503e-20
				3403.92	3.78656e-20					2453.88	3.93689e-20					3504	2.09266e-20					2514.05	1.02356e-20
				3404.17	3.78614e-20					2454.05	3.93746e-20					3504.17	2.09284e-20					2514.14	1.0221e-20
				3404.43	3.78573e-20					2454.22	3.93804e-20					3504.34	2.09302e-20					2514.23	1.02066e-20
				3404.68	3.78531e-20					2454.38	3.93861e-20					3504.52	2.09321e-20					2514.31	1.01923e-20
				3404.93	3.7849e-20					2454.55	3.93918e-20					3504.69	2.09339e-20					2514.4	1.01781e-20
				3405.18	3.78449e-20					2454.72	3.93976e-20					3504.86	2.09357e-20					2514.49	1.01641e-20
				3405.43	3.78407e-20					2454.89	3.94033e-20					3505.03	2.09376e-20					2514.57	1.01503e-20
				3405.68	3.78366e-20					2455.06	3.94091e-20					3505.21	2.09394e-20					2514.66	1.01365e-20
				3405.93	3.78324e-20					2455.22	3.94148e-20					3505.38	2.09413e-20					2514.75	1.0123e-20
				3406.19	3.78283e-20					2455.39	3.94205e-20					3505.55	2.09431e-20					2514.83	1.01095e-20
				3406.44	3.78241e-20					2455.56	3.94263e-20					3505.72	2.0945e-20					2514.92	1.00963e-20
				3406.69	3.782e-20					2455.73	3.9432e-20					3505.9	2.09469e-20					2515	1.00831e-20
				3406.94	3.78159e-20					2455.9	3.94378e-20					3506.07	2.09487e-20					2515.09	1.00701e-20
				3407.19	3.78117e-20					2456.07	3.94434e-20					3506.24	2.09506e-20					2515.18	1.00572e-20
				3407.44	3.78076e-20					2456.23	3.9449e-20					3506.41	2.09524e-20					2515.26	1.00445e-20
				3407.69	3.78034e-20					2456.4	3.94547e-20					3506.59	2.09543e-20					2515.35	1.00319e-20
				3407.94	3.77993e-20					2456.57	3.94603e-20					3506.76	2.09562e-20					2515.44	1.00194e-20
				3408.2	3.77951e-20					2456.74	3.94659e-20					3506.93	2.0958e-20					2515.52	1.00071e-20
				3408.45	3.7791e-20					2456.91	3.94715e-20					3507.1	2.09599e-20					2515.61	9.9949e-21
				3408.7	3.77869e-20					2457.07	3.94771e-20					3507.28	2.09618e-20					2515.7	9.98284e-21
				3408.95	3.77827e-20					2457.24	3.94827e-20					3507.45	2.09637e-20					2515.78	9.9709e-21
				3409.2	3.77786e-20					2457.41	3.94883e-20					3507.62	2.09656e-20					2515.87	9.95909e-21
				3409.45	3.77744e-20					2457.58	3.9494e-20					3507.79	2.09674e-20					2515.95	9.94741e-21
				3409.7	3.77703e-20					2457.75	3.94996e-20					3507.97	2.09693e-20					2516.04	9.93586e-21
				3409.96	3.77661e-20					2457.91	3.95052e-20					3508.14	2.09712e-20					2516.13	9.92443e-21
				3410.21	3.7762e-20					2458.08	3.95108e-20					3508.31	2.09731e-20					2516.21	9.91313e-21
				3410.46	3.77579e-20					2458.25	3.95164e-20					3508.49	2.0975e-20					2516.3	9.90195e-21
				3410.71	3.77537e-20					2458.42	3.9522e-20					3508.66	2.09769e-20					2516.39	9.8909e-21
				3410.96	3.77496e-20					2458.59	3.95277e-20					3508.83	2.09787e-20					2516.47	9.87997e-21
				3411.21	3.77454e-20					2458.75	3.95333e-20					3509	2.09806e-20					2516.56	9.86916e-21
				3411.46	3.77413e-20					2458.92	3.95389e-20					3509.18	2.09825e-20					2516.65	9.85847e-21
				3411.71	3.77372e-20					2459.09	3.95445e-20					3509.35	2.09843e-20					2516.73	9.84789e-21
				3411.97	3.7733e-20					2459.26	3.95501e-20					3509.52	2.09862e-20					2516.82	9.83744e-21
				3412.22	3.77288e-20					2459.43	3.95557e-20					3509.69	2.09881e-20					2516.9	9.8271e-21
				3412.47	3.77247e-20					2459.6	3.95613e-20					3509.87	2.099e-20					2516.99	9.81688e-21
				3412.72	3.77205e-20					2459.76	3.9567e-20					3510.04	2.09918e-20					2517.08	9.80678e-21
				3412.97	3.77164e-20					2459.93	3.95726e-20					3510.21	2.09937e-20					2517.16	9.79679e-21
				3413.22	3.77122e-20					2460.1	3.95782e-20					3510.38	2.09956e-20					2517.25	9.78691e-21
				3413.47	3.7708e-20					2460.27	3.95838e-20					3510.56	2.09975e-20					2517.34	9.77715e-21
				3413.73	3.77039e-20					2460.44	3.95894e-20					3510.73	2.09994e-20					2517.42	9.76749e-21
				3413.98	3.76997e-20					2460.6	3.9595e-20					3510.9	2.10013e-20					2517.51	9.75795e-21
				3414.23	3.76956e-20					2460.77	3.96007e-20					3511.07	2.10031e-20					2517.6	9.74851e-21
				3414.48	3.76914e-20					2460.94	3.96063e-20					3511.25	2.1005e-20					2517.68	9.73919e-21
				3414.73	3.76872e-20					2461.11	3.96119e-20					3511.42	2.10069e-20					2517.77	9.72997e-21
				3414.98	3.76831e-20					2461.28	3.96175e-20					3511.59	2.10088e-20					2517.85	9.72086e-21
				3415.23	3.76789e-20					2461.44	3.96231e-20					3511.76	2.10107e-20					2517.94	9.71185e-21
				3415.48	3.76748e-20					2461.61	3.96287e-20					3511.94	2.10126e-20					2518.03	9.70295e-21
				3415.74	3.76706e-20					2461.78	3.96344e-20					3512.11	2.10145e-20					2518.11	9.69415e-21
				3415.99	3.76664e-20					2461.95	3.964e-20					3512.28	2.10164e-20					2518.2	9.68546e-21
				3416.24	3.76623e-20					2462.12	3.96456e-20					3512.45	2.10183e-20					2518.29	9.67686e-21
				3416.49	3.76581e-20					2462.29	3.96512e-20					3512.63	2.10202e-20					2518.37	9.66837e-21
				3416.74	3.7654e-20					2462.45	3.96568e-20					3512.8	2.10221e-20					2518.46	9.65998e-21
				3416.99	3.76498e-20					2462.62	3.96624e-20					3512.97	2.1024e-20					2518.55	9.65169e-21
				3417.24	3.76456e-20					2462.79	3.96681e-20					3513.14	2.10259e-20					2518.63	9.6435e-21
				3417.5	3.76415e-20					2462.96	3.96737e-20					3513.32	2.10278e-20					2518.72	9.6354e-21
				3417.75	3.76373e-20					2463.13	3.96793e-20					3513.49	2.10297e-20					2518.8	9.6274e-21
				3418	3.76332e-20					2463.29	3.96849e-20					3513.66	2.10316e-20					2518.89	9.6195e-21
				3418.25	3.7629e-20					2463.46	3.96905e-20					3513.83	2.10335e-20					2518.98	9.61169e-21
				3418.5	3.76248e-20					2463.63	3.96961e-20					3514.01	2.10354e-20					2519.06	9.60398e-21
				3418.75	3.76207e-20					2463.8	3.97017e-20					3514.18	2.10373e-20					2519.15	9.59636e-21
				3419	3.76165e-20					2463.97	3.97074e-20					3514.35	2.10392e-20					2519.24	9.58883e-21
				3419.25	3.76124e-20					2464.13	3.9713e-20					3514.53	2.10411e-20					2519.32	9.5814e-21
				3419.51	3.76082e-20					2464.3	3.97186e-20					3514.7	2.1043e-20					2519.41	9.57405e-21
				3419.76	3.7604e-20					2464.47	3.97242e-20					3514.87	2.10449e-20					2519.5	9.5668e-21
				3420.01	3.75999e-20					2464.64	3.97298e-20					3515.04	2.10468e-20					2519.58	9.55963e-21
				3420.26	3.75957e-20					2464.81	3.97354e-20					3515.22	2.10487e-20					2519.67	9.55256e-21
				3420.51	3.75916e-20					2464.98	3.97411e-20					3515.39	2.10506e-20					2519.75	9.54557e-21
				3420.76	3.75874e-20					2465.14	3.97467e-20					3515.56	2.10525e-20					2519.84	9.53866e-21
				3421.01	3.75832e-20					2465.31	3.97523e-20					3515.73	2.10544e-20					2519.93	9.53185e-21
				3421.27	3.75791e-20					2465.48	3.97579e-20					3515.91	2.10563e-20					2520.01	9.52512e-21
				3421.52	3.75749e-20					2465.65	3.97635e-20					3516.08	2.10582e-20					2520.1	9.51847e-21
				3421.77	3.75708e-20					2465.82	3.97691e-20					3516.25	2.10601e-20					2520.19	9.51191e-21
				3422.02	3.75666e-20					2465.98	3.97748e-20					3516.42	2.1062e-20					2520.27	9.50543e-21
				3422.27	3.75624e-20					2466.15	3.97804e-20					3516.6	2.10639e-20					2520.36	9.49903e-21
				3422.52	3.75583e-20					2466.32	3.9786e-20					3516.77	2.10658e-20					2520.45	9.49271e-21
				3422.77	3.75541e-20					2466.49	3.97916e-20					3516.94	2.10678e-20					2520.53	9.48647e-21
				3423.02	3.755e-20					2466.66	3.97972e-20					3517.11	2.10697e-20					2520.62	9.48032e-21
				3423.28	3.75458e-20					2466.82	3.98029e-20					3517.29	2.10716e-20					2520.7	9.47424e-21
				3423.53	3.75416e-20					2466.99	3.98085e-20					3517.46	2.10735e-20					2520.79	9.46824e-21
				3423.78	3.75375e-20					2467.16	3.98141e-20					3517.63	2.10754e-20					2520.88	9.46232e-21
				3424.03	3.75333e-20					2467.33	3.98197e-20					3517.8	2.10773e-20					2520.96	9.45647e-21
				3424.28	3.75292e-20					2467.5	3.98253e-20					3517.98	2.10792e-20					2521.05	9.45071e-21
				3424.53	3.7525e-20					2467.66	3.98309e-20					3518.15	2.10811e-20					2521.14	9.44501e-21
				3424.78	3.75209e-20					2467.83	3.98366e-20					3518.32	2.1083e-20					2521.22	9.43939e-21
				3425.04	3.75167e-20					2468	3.98422e-20					3518.49	2.1085e-20					2521.31	9.43385e-21
				3425.29	3.75126e-20					2468.17	3.98477e-20					3518.67	2.10869e-20					2521.4	9.42838e-21
				3425.54	3.75084e-20					2468.34	3.98532e-20					3518.84	2.10888e-20					2521.48	9.42298e-21
				3425.79	3.75043e-20					2468.51	3.98587e-20					3519.01	2.10907e-20					2521.57	9.41765e-21
				3426.04	3.75001e-20					2468.67	3.98642e-20					3519.18	2.10926e-20					2521.65	9.4124e-21
				3426.29	3.7496e-20					2468.84	3.98696e-20					3519.36	2.10945e-20					2521.74	9.40721e-21
				3426.54	3.74918e-20					2469.01	3.98751e-20					3519.53	2.10964e-20					2521.83	9.40209e-21
				3426.8	3.74877e-20					2469.18	3.98806e-20					3519.7	2.10984e-20					2521.91	9.39705e-21
				3427.05	3.74835e-20					2469.35	3.98861e-20					3519.87	2.11003e-20					2522	9.39207e-21
				3427.3	3.74794e-20					2469.51	3.98916e-20					3520.05	2.11022e-20					2522.09	9.38716e-21
				3427.55	3.74752e-20					2469.68	3.98971e-20					3520.22	2.11041e-20					2522.17	9.38232e-21
				3427.8	3.74711e-20					2469.85	3.99026e-20					3520.39	2.1106e-20					2522.26	9.37754e-21
				3428.05	3.74669e-20					2470.02	3.99081e-20					3520.57	2.11079e-20					2522.35	9.37283e-21
				3428.3	3.74628e-20					2470.19	3.99135e-20					3520.74	2.11098e-20					2522.43	9.36818e-21
				3428.55	3.74586e-20					2470.35	3.9919e-20					3520.91	2.11117e-20					2522.52	9.3636e-21
				3428.81	3.74545e-20					2470.52	3.99245e-20					3521.08	2.11136e-20					2522.6	9.35908e-21
				3429.06	3.74503e-20					2470.69	3.993e-20					3521.26	2.11155e-20					2522.69	9.35463e-21
				3429.31	3.74462e-20					2470.86	3.99355e-20					3521.43	2.11174e-20					2522.78	9.35023e-21
				3429.56	3.7442e-20					2471.03	3.9941e-20					3521.6	2.11193e-20					2522.86	9.3459e-21
				3429.81	3.74379e-20					2471.2	3.99465e-20					3521.77	2.11212e-20					2522.95	9.34163e-21
				3430.06	3.74337e-20					2471.36	3.9952e-20					3521.95	2.11231e-20					2523.04	9.33742e-21
				3430.31	3.74295e-20					2471.53	3.99574e-20					3522.12	2.1125e-20					2523.12	9.33328e-21
				3430.57	3.74254e-20					2471.7	3.99629e-20					3522.29	2.11269e-20					2523.21	9.32919e-21
				3430.82	3.74212e-20					2471.87	3.99684e-20					3522.46	2.11287e-20					2523.3	9.32516e-21
				3431.07	3.74171e-20					2472.04	3.99739e-20					3522.64	2.11306e-20					2523.38	9.32118e-21
				3431.32	3.74129e-20					2472.2	3.99794e-20					3522.81	2.11325e-20					2523.47	9.31727e-21
				3431.57	3.74088e-20					2472.37	3.99849e-20					3522.98	2.11344e-20					2523.55	9.31341e-21
				3431.82	3.74046e-20					2472.54	3.99904e-20					3523.15	2.11363e-20					2523.64	9.30961e-21
				3432.07	3.74005e-20					2472.71	3.99958e-20					3523.33	2.11382e-20					2523.73	9.30587e-21
				3432.32	3.73963e-20					2472.88	4.00013e-20					3523.5	2.11401e-20					2523.81	9.30218e-21
				3432.58	3.73922e-20					2473.04	4.00068e-20					3523.67	2.1142e-20					2523.9	9.29854e-21
				3432.83	3.7388e-20					2473.21	4.00123e-20					3523.84	2.11439e-20					2523.99	9.29496e-21
				3433.08	3.73839e-20					2473.38	4.00178e-20					3524.02	2.11458e-20					2524.07	9.29144e-21
				3433.33	3.73797e-20					2473.55	4.00233e-20					3524.19	2.11477e-20					2524.16	9.28796e-21
				3433.58	3.73756e-20					2473.72	4.00288e-20					3524.36	2.11496e-20					2524.25	9.28454e-21
				3433.83	3.73714e-20					2473.88	4.00343e-20					3524.53	2.11515e-20					2524.33	9.28117e-21
				3434.08	3.73673e-20					2474.05	4.00397e-20					3524.71	2.11534e-20					2524.42	9.27785e-21
				3434.34	3.73631e-20					2474.22	4.00452e-20					3524.88	2.11553e-20					2524.5	9.27458e-21
				3434.59	3.7359e-20					2474.39	4.00507e-20					3525.05	2.11572e-20					2524.59	9.27137e-21
				3434.84	3.73548e-20					2474.56	4.00562e-20					3525.22	2.1159e-20					2524.68	9.2682e-21
				3435.09	3.73507e-20					2474.73	4.00617e-20					3525.4	2.11609e-20					2524.76	9.26508e-21
				3435.34	3.73465e-20					2474.89	4.00672e-20					3525.57	2.11628e-20					2524.85	9.26201e-21
				3435.59	3.73424e-20					2475.06	4.00727e-20					3525.74	2.11647e-20					2524.94	9.25899e-21
				3435.84	3.73382e-20					2475.23	4.00782e-20					3525.91	2.11666e-20					2525.02	9.25602e-21
				3436.09	3.73341e-20					2475.4	4.00836e-20					3526.09	2.11685e-20					2525.11	9.25309e-21
				3436.35	3.733e-20					2475.57	4.00891e-20					3526.26	2.11704e-20					2525.2	9.25022e-21
				3436.6	3.73259e-20					2475.73	4.00946e-20					3526.43	2.11723e-20					2525.28	9.24738e-21
				3436.85	3.73217e-20					2475.9	4.01001e-20					3526.61	2.11742e-20					2525.37	9.2446e-21
				3437.1	3.73176e-20					2476.07	4.01056e-20					3526.78	2.11761e-20					2525.45	9.24185e-21
				3437.35	3.73135e-20					2476.24	4.01111e-20					3526.95	2.1178e-20					2525.54	9.23916e-21
				3437.6	3.73094e-20					2476.41	4.01166e-20					3527.12	2.11799e-20					2525.63	9.2365e-21
				3437.85	3.73053e-20					2476.57	4.01221e-20					3527.3	2.11818e-20					2525.71	9.2339e-21
				3438.11	3.73011e-20					2476.74	4.01275e-20					3527.47	2.11837e-20					2525.8	9.23133e-21
				3438.36	3.7297e-20					2476.91	4.0133e-20					3527.64	2.11856e-20					2525.89	9.22881e-21
				3438.61	3.72929e-20					2477.08	4.01385e-20					3527.81	2.11875e-20					2525.97	9.22633e-21
				3438.86	3.72888e-20					2477.25	4.0144e-20					3527.99	2.11894e-20					2526.06	9.22389e-21
				3439.11	3.72847e-20					2477.42	4.01495e-20					3528.16	2.11913e-20					2526.15	9.22149e-21
				3439.36	3.72806e-20					2477.58	4.0155e-20					3528.33	2.11932e-20					2526.23	9.21914e-21
				3439.61	3.72764e-20					2477.75	4.01605e-20					3528.5	2.11951e-20					2526.32	9.21682e-21
				3439.86	3.72723e-20					2477.92	4.0166e-20					3528.68	2.11969e-20					2526.4	9.21455e-21
				3440.12	3.72682e-20					2478.09	4.01714e-20					3528.85	2.11988e-20					2526.49	9.21231e-21
				3440.37	3.72641e-20					2478.26	4.01769e-20					3529.02	2.12007e-20					2526.58	9.21011e-21
				3440.62	3.726e-20					2478.42	4.01824e-20					3529.19	2.12026e-20					2526.66	9.20796e-21
				3440.87	3.72559e-20					2478.59	4.01879e-20					3529.37	2.12045e-20					2526.75	9.20584e-21
				3441.12	3.72517e-20					2478.76	4.01934e-20					3529.54	2.12064e-20					2526.84	9.20376e-21
				3441.37	3.72476e-20					2478.93	4.01989e-20					3529.71	2.12083e-20					2526.92	9.20171e-21
				3441.62	3.72435e-20					2479.1	4.02044e-20					3529.88	2.12102e-20					2527.01	9.19971e-21
				3441.88	3.72394e-20					2479.26	4.02098e-20					3530.06	2.12121e-20					2527.1	9.19774e-21
				3442.13	3.72353e-20					2479.43	4.02153e-20					3530.23	2.1214e-20					2527.18	9.1958e-21
				3442.38	3.72311e-20					2479.6	4.02208e-20					3530.4	2.12159e-20					2527.27	9.1939e-21
				3442.63	3.7227e-20					2479.77	4.02263e-20					3530.57	2.12178e-20					2527.35	9.19204e-21
				3442.88	3.72229e-20					2479.94	4.02318e-20					3530.75	2.12197e-20					2527.44	9.19022e-21
				3443.13	3.72188e-20					2480.1	4.02373e-20					3530.92	2.12216e-20					2527.53	9.18842e-21
				3443.38	3.72147e-20					2480.27	4.02427e-20					3531.09	2.12235e-20					2527.61	9.18666e-21
				3443.63	3.72106e-20					2480.44	4.0248e-20					3531.26	2.12254e-20					2527.7	9.18494e-21
				3443.89	3.72064e-20					2480.61	4.02534e-20					3531.44	2.12273e-20					2527.79	9.18325e-21
				3444.14	3.72023e-20					2480.78	4.02587e-20					3531.61	2.12292e-20					2527.87	9.18159e-21
				3444.39	3.71982e-20					2480.95	4.02641e-20					3531.78	2.12311e-20					2527.96	9.17997e-21
				3444.64	3.71941e-20					2481.11	4.02695e-20					3531.96	2.1233e-20					2528.05	9.17838e-21
				3444.89	3.719e-20					2481.28	4.02748e-20					3532.13	2.12349e-20					2528.13	9.17682e-21
				3445.14	3.71859e-20					2481.45	4.02802e-20					3532.3	2.12368e-20					2528.22	9.17529e-21
				3445.39	3.71817e-20					2481.62	4.02855e-20					3532.47	2.12387e-20					2528.3	9.17379e-21
				3445.65	3.71776e-20					2481.79	4.02909e-20					3532.65	2.12406e-20					2528.39	9.17232e-21
				3445.9	3.71735e-20					2481.95	4.02962e-20					3532.82	2.12424e-20					2528.48	9.17089e-21
				3446.15	3.71694e-20					2482.12	4.03016e-20					3532.99	2.12443e-20					2528.56	9.16948e-21
				3446.4	3.71653e-20					2482.29	4.03069e-20					3533.16	2.12462e-20					2528.65	9.16811e-21
				3446.65	3.71611e-20					2482.46	4.03123e-20					3533.34	2.1248e-20					2528.74	9.16676e-21
				3446.9	3.7157e-20					2482.63	4.03177e-20					3533.51	2.12499e-20					2528.82	9.16545e-21
				3447.15	3.71529e-20					2482.79	4.0323e-20					3533.68	2.12518e-20					2528.91	9.16416e-21
				3447.4	3.71488e-20					2482.96	4.03284e-20					3533.85	2.12537e-20					2529	9.1629e-21
				3447.66	3.71447e-20					2483.13	4.03337e-20					3534.03	2.12555e-20					2529.08	9.16167e-21
				3447.91	3.71406e-20					2483.3	4.03391e-20					3534.2	2.12574e-20					2529.17	9.16047e-21
				3448.16	3.71365e-20					2483.47	4.03444e-20					3534.37	2.12593e-20					2529.25	9.15929e-21
				3448.41	3.71324e-20					2483.64	4.03498e-20					3534.54	2.12611e-20					2529.34	9.15814e-21
				3448.66	3.71284e-20					2483.8	4.03551e-20					3534.72	2.1263e-20					2529.43	9.15702e-21
				3448.91	3.71243e-20					2483.97	4.03605e-20					3534.89	2.12649e-20					2529.51	9.15593e-21
				3449.16	3.71202e-20					2484.14	4.03658e-20					3535.06	2.12667e-20					2529.6	9.15486e-21
				3449.42	3.71162e-20					2484.31	4.03712e-20					3535.23	2.12686e-20					2529.69	9.15382e-21
				3449.67	3.71121e-20					2484.48	4.03766e-20					3535.41	2.12705e-20					2529.77	9.1528e-21
				3449.92	3.71081e-20					2484.64	4.03819e-20					3535.58	2.12723e-20					2529.86	9.15181e-21
				3450.17	3.7104e-20					2484.81	4.03873e-20					3535.75	2.12742e-20					2529.95	9.15084e-21
				3450.42	3.71e-20					2484.98	4.03926e-20					3535.92	2.12761e-20					2530.03	9.1499e-21
				3450.67	3.70959e-20					2485.15	4.0398e-20					3536.1	2.1278e-20					2530.12	9.14899e-21
				3450.92	3.70918e-20					2485.32	4.04033e-20					3536.27	2.12798e-20					2530.2	9.14809e-21
				3451.17	3.70878e-20					2485.48	4.04087e-20					3536.44	2.12817e-20					2530.29	9.14722e-21
				3451.43	3.70837e-20					2485.65	4.0414e-20					3536.61	2.12836e-20					2530.38	9.14638e-21
				3451.68	3.70797e-20					2485.82	4.04194e-20					3536.79	2.12854e-20					2530.46	9.14556e-21
				3451.93	3.70756e-20					2485.99	4.04248e-20					3536.96	2.12873e-20					2530.55	9.14476e-21
				3452.18	3.70715e-20					2486.16	4.04301e-20					3537.13	2.12892e-20					2530.64	9.14398e-21
				3452.43	3.70675e-20					2486.33	4.04355e-20					3537.3	2.1291e-20					2530.72	9.14323e-21
				3452.68	3.70634e-20					2486.49	4.04408e-20					3537.48	2.12929e-20					2530.81	9.14249e-21
				3452.93	3.70594e-20					2486.66	4.04462e-20					3537.65	2.12948e-20					2530.9	9.14178e-21
				3453.19	3.70553e-20					2486.83	4.04515e-20					3537.82	2.12967e-20					2530.98	9.1411e-21
				3453.44	3.70513e-20					2487	4.04569e-20					3538	2.12985e-20					2531.07	9.14043e-21
				3453.69	3.70472e-20					2487.17	4.04622e-20					3538.17	2.13004e-20					2531.15	9.13978e-21
				3453.94	3.70431e-20					2487.33	4.04676e-20					3538.34	2.13023e-20					2531.24	9.13916e-21
				3454.19	3.70391e-20					2487.5	4.0473e-20					3538.51	2.13041e-20					2531.33	9.13855e-21
				3454.44	3.7035e-20					2487.67	4.04783e-20					3538.69	2.1306e-20					2531.41	9.13797e-21
				3454.69	3.7031e-20					2487.84	4.04837e-20					3538.86	2.13079e-20					2531.5	9.13741e-21
				3454.94	3.70269e-20					2488.01	4.0489e-20					3539.03	2.13097e-20					2531.59	9.13686e-21
				3455.2	3.70228e-20					2488.17	4.04944e-20					3539.2	2.13116e-20					2531.67	9.13634e-21
				3455.45	3.70188e-20					2488.34	4.04997e-20					3539.38	2.13135e-20					2531.76	9.13583e-21
				3455.7	3.70147e-20					2488.51	4.05051e-20					3539.55	2.13153e-20					2531.85	9.13535e-21
				3455.95	3.70107e-20					2488.68	4.05104e-20					3539.72	2.13172e-20					2531.93	9.13488e-21
				3456.2	3.70066e-20					2488.85	4.05158e-20					3539.89	2.13191e-20					2532.02	9.13443e-21
				3456.45	3.70026e-20					2489.01	4.05211e-20					3540.07	2.1321e-20					2532.1	9.134e-21
				3456.7	3.69985e-20					2489.18	4.05265e-20					3540.24	2.13228e-20					2532.19	9.13359e-21
				3456.96	3.69944e-20					2489.35	4.05319e-20					3540.41	2.13247e-20					2532.28	9.1332e-21
				3457.21	3.69904e-20					2489.52	4.05372e-20					3540.58	2.13266e-20					2532.36	9.13282e-21
				3457.46	3.69863e-20					2489.69	4.05426e-20					3540.76	2.13284e-20					2532.45	9.13246e-21
				3457.71	3.69823e-20					2489.86	4.05479e-20					3540.93	2.13303e-20					2532.54	9.13212e-21
				3457.96	3.69782e-20					2490.02	4.05533e-20					3541.1	2.13322e-20					2532.62	9.13179e-21
				3458.21	3.69741e-20					2490.19	4.05586e-20					3541.27	2.1334e-20					2532.71	9.13149e-21
				3458.46	3.69701e-20					2490.36	4.0564e-20					3541.45	2.13359e-20					2532.8	9.1312e-21
				3458.71	3.6966e-20					2490.53	4.05693e-20					3541.62	2.13378e-20					2532.88	9.13092e-21
				3458.97	3.6962e-20					2490.7	4.05747e-20					3541.79	2.13397e-20					2532.97	9.13066e-21
				3459.22	3.69579e-20					2490.86	4.05801e-20					3541.96	2.13415e-20					2533.05	9.13042e-21
				3459.47	3.69539e-20					2491.03	4.05854e-20					3542.14	2.13434e-20					2533.14	9.1302e-21
				3459.72	3.69498e-20					2491.2	4.05908e-20					3542.31	2.13453e-20					2533.23	9.12999e-21
				3459.97	3.69457e-20					2491.37	4.05961e-20					3542.48	2.13471e-20					2533.31	9.12979e-21
				3460.22	3.69417e-20					2491.54	4.06015e-20					3542.65	2.1349e-20					2533.4	9.12961e-21
				3460.47	3.69377e-20					2491.7	4.06068e-20					3542.83	2.13509e-20					2533.49	9.12945e-21
				3460.73	3.69338e-20					2491.87	4.06122e-20					3543	2.13527e-20					2533.57	9.1293e-21
				3460.98	3.69298e-20					2492.04	4.06175e-20					3543.17	2.13546e-20					2533.66	9.12916e-21
				3461.23	3.69258e-20					2492.21	4.06229e-20					3543.34	2.13565e-20					2533.74	9.12904e-21
				3461.48	3.69219e-20					2492.38	4.06281e-20					3543.52	2.13584e-20					2533.83	9.12893e-21
				3461.73	3.69179e-20					2492.55	4.06334e-20					3543.69	2.13602e-20					2533.92	9.12884e-21
				3461.98	3.69139e-20					2492.71	4.06386e-20					3543.86	2.13621e-20					2534	9.12876e-21
[truncated: 4 more rows]

## Sheet: Figure S1
(a) Fe+(H2)				(b) Fe+(D2)				(c) Fe+(H2)2				(d) Fe+(D2)2
Wavenumber	σ	Detection limit		Wavenumber	σ	Detection limit		Wavenumber	σ	Detection limit		Wavenumber	σ	Detection limit
cm-1	cm2			cm-1	cm2			cm-1	cm2			cm-1	cm2
2293.97	1.29889e-22	1.98731e-20		2254.05	2.50548e-20	1.77112e-20		2234.09	4.80126e-22	5.76153e-20		2234.09	2.90675e-20	1.90442e-20
2313.93	1.37796e-22	2.1634e-20		2274.01	2.92193e-20	2.04398e-20		2254.05	4.21317e-22	4.97154e-20		2249.06	2.53367e-20	1.87009e-20
2333.9	1.39337e-22	2.29906e-20		2293.97	2.46859e-20	1.62822e-20		2283.99	4.34502e-22	5.25747e-20		2264.03	2.51289e-20	1.72673e-20
2353.86	1.30554e-22	2.10193e-20		2313.93	3.50018e-20	1.9414e-20		2313.93	4.13388e-22	5.08467e-20		2279	2.77239e-20	1.87245e-20
2373.82	1.23357e-22	2.01072e-20		2333.9	3.18284e-20	2.1655e-20		2343.88	4.11801e-22	4.98279e-20		2293.97	2.73736e-20	1.63705e-20
2393.78	1.12903e-22	1.8629e-20		2353.86	3.0462e-20	1.90387e-20		2373.82	3.70071e-22	4.69992e-20		2308.94	2.87898e-20	1.79767e-20
2413.74	1.05715e-22	1.72316e-20		2373.82	2.84968e-20	1.62115e-20		2403.76	3.46428e-22	4.29573e-20		2323.91	2.97796e-20	1.95003e-20
2433.7	9.97712e-23	1.73602e-20		2393.78	2.98666e-20	1.61348e-20		2433.7	2.99314e-22	3.74142e-20		2338.89	3.16477e-20	1.87009e-20
2453.66	9.25433e-23	1.61025e-20		2413.74	2.96506e-20	1.61145e-20		2463.65	2.7422e-22	3.59229e-20		2353.86	3.30874e-20	1.74215e-20
2473.63	1.45366e-20	1.43615e-20		2433.7	2.53806e-20	1.55721e-20		2493.59	2.51854e-22	3.14817e-20		2368.83	3.55324e-20	1.79704e-20
2493.59	1.50273e-20	1.46076e-20		2453.66	2.48022e-20	1.33838e-20		2523.53	2.53559e-22	3.11877e-20		2383.8	3.86409e-20	1.55275e-20
2513.55	1.51566e-20	1.45704e-20		2473.63	2.76647e-20	1.22856e-20		2553.47	2.39897e-22	2.99871e-20		2393.78	4.05763e-20	1.48819e-20
2533.51	1.40989e-20	1.37767e-20		2493.59	2.56588e-20	1.21943e-20		2583.42	2.40999e-22	3.0366e-20		2398.77	4.31459e-20	1.52688e-20
2553.47	1.3834e-20	1.35142e-20		2513.55	2.66495e-20	1.37055e-20		2613.36	2.28885e-22	2.92972e-20		2403.76	4.09941e-20	1.51274e-20
2573.43	1.53955e-20	1.46059e-20		2533.51	2.73708e-20	1.14519e-20		2643.3	2.22156e-22	2.77695e-20		2408.75	4.6539e-20	1.58886e-20
2593.4	1.3583e-20	1.40514e-20		2553.47	2.52447e-20	1.39891e-20		2673.24	2.14847e-22	2.62113e-20		2413.74	4.55535e-20	1.52572e-20
2613.36	1.49834e-20	1.3234e-20		2573.43	2.34026e-20	1.07097e-20		2703.18	2.08068e-22	2.58005e-20		2418.73	4.77588e-20	1.35995e-20
2633.32	1.42622e-20	1.28284e-20		2593.4	2.51568e-20	1.23058e-20		2733.13	2.0427e-22	2.5738e-20		2423.72	4.58074e-20	1.43214e-20
2653.28	1.56344e-20	1.31504e-20		2613.36	2.10528e-20	1.09444e-20		2763.07	2.49458e-20	2.45499e-20		2428.71	4.75425e-20	1.33616e-20
2673.24	1.67668e-20	1.31435e-20		2633.32	2.18804e-20	1.12785e-20		2793.01	2.13651e-20	2.50221e-20		2433.7	4.6525e-20	1.45519e-20
2693.2	1.46576e-20	1.37545e-20		2653.28	1.98889e-20	1.03451e-20		2822.95	2.37704e-20	2.37704e-20		2438.69	4.70228e-20	1.32221e-20
2713.17	1.44754e-20	1.25045e-20		2673.24	2.0724e-20	9.86519e-21		2852.9	2.64017e-20	2.3528e-20		2443.68	4.68093e-20	1.29535e-20
2733.13	1.47082e-20	1.22794e-20		2693.2	2.1522e-20	1.02056e-20		2882.84	2.79222e-20	2.29238e-20		2448.67	4.55926e-20	1.32738e-20
2753.09	1.57571e-20	1.26323e-20		2713.17	2.14895e-20	1.19689e-20		2912.78	2.76443e-20	2.18157e-20		2453.66	4.53521e-20	1.2265e-20
2773.05	1.66111e-20	1.23452e-20		2733.13	2.10715e-20	1.04007e-20		2942.72	2.83822e-20	2.16853e-20		2458.66	4.64927e-20	1.26542e-20
2793.01	1.45678e-20	1.20232e-20		2753.09	2.05662e-20	1.11151e-20		2972.67	3.15366e-20	2.03168e-20		2463.65	4.51549e-20	1.20657e-20
2812.97	1.72097e-20	1.28301e-20		2773.05	2.23882e-20	9.80693e-21		3002.61	3.46968e-20	1.97007e-20		2468.64	4.84334e-20	1.21765e-20
2832.94	1.69871e-20	1.19765e-20		2793.01	2.06831e-20	9.03694e-21		3032.55	3.38814e-20	1.94855e-20		2473.63	4.55518e-20	1.15003e-20
2852.9	1.76694e-20	1.17597e-20		2812.97	2.16304e-20	1.02914e-20		3062.49	3.49461e-20	1.99897e-20		2478.62	4.53653e-20	1.24777e-20
2872.86	2.01807e-20	1.17962e-20		2832.94	2.09118e-20	9.30087e-21		3092.44	3.38367e-20	2.07017e-20		2483.61	4.54938e-20	1.18794e-20
2892.82	1.96606e-20	1.1194e-20		2852.9	2.18493e-20	8.84661e-21		3122.38	3.68262e-20	1.90631e-20		2488.6	4.61711e-20	1.20903e-20
2912.78	1.99764e-20	1.04849e-20		2872.86	2.41644e-20	9.32055e-21		3152.32	3.69081e-20	1.88103e-20		2493.59	4.256e-20	1.20241e-20
2932.74	2.1954e-20	1.22026e-20		2892.82	2.533e-20	1.00076e-20		3182.26	3.75336e-20	1.93856e-20		2498.58	4.1764e-20	1.13822e-20
2952.7	2.12854e-20	1.04614e-20		2912.78	2.81694e-20	8.16583e-21		3212.21	4.03122e-20	1.89087e-20		2503.57	4.29195e-20	1.19028e-20
2972.67	2.29717e-20	1.04599e-20		2932.74	2.65548e-20	8.76308e-21		3242.15	4.43691e-20	1.82161e-20		2513.55	3.99958e-20	1.06482e-20
2992.63	2.25847e-20	1.0523e-20		2952.7	2.62822e-20	1.00294e-20		3272.09	4.68726e-20	1.84569e-20		2523.53	3.76113e-20	1.17483e-20
3012.59	2.56732e-20	1.11218e-20		2972.67	2.6991e-20	8.46581e-21		3302.03	4.72998e-20	1.95163e-20		2543.49	2.99623e-20	1.14221e-20
3032.55	2.54882e-20	1.02438e-20		2992.63	2.89943e-20	9.68122e-21		3331.98	4.6503e-20	1.93875e-20		2563.45	2.69009e-20	1.04478e-20
3052.51	2.67154e-20	1.03414e-20		3012.59	3.03128e-20	8.59764e-21		3361.92	4.67028e-20	1.97131e-20		2583.42	2.50639e-20	1.08449e-20
3072.47	2.62733e-20	1.00611e-20		3032.55	3.04826e-20	8.44582e-21		3391.86	4.74933e-20	1.97359e-20		2593.4	2.27271e-20	1.06382e-20
3092.44	2.68578e-20	1.05427e-20		3052.51	2.96064e-20	7.41357e-21		3421.8	4.69701e-20	1.77954e-20		2613.36	2.16872e-20	1.03755e-20
3112.4	3.37136e-20	1.06944e-20		3072.47	2.85356e-20	7.95566e-21		3451.74	4.62156e-20	1.622e-20		2633.32	2.1402e-20	1.06624e-20
3132.36	3.70677e-20	1.14388e-20		3092.44	2.80325e-20	7.80531e-21		3481.69	4.4292e-20	1.63065e-20		2653.28	2.02453e-20	1.04948e-20
3152.32	3.66775e-20	1.14468e-20		3112.4	2.72139e-20	7.11381e-21		3511.63	3.82371e-20	2.37333e-20		2673.24	2.16272e-20	1.06675e-20
3172.28	3.56371e-20	1.07558e-20		3132.36	2.84041e-20	7.4014e-21		3541.57	2.77106e-20	1.40464e-20		2693.2	1.99154e-20	9.70966e-21
3192.24	3.79121e-20	1.12687e-20		3152.32	2.91358e-20	9.12573e-21		3571.51	2.46517e-20	1.51863e-20		2713.17	1.94791e-20	1.03981e-20
3212.21	4.17092e-20	1.102e-20		3172.28	2.87231e-20	7.54903e-21		3601.46	2.3681e-20	1.54673e-20		2733.13	2.02956e-20	1.00788e-20
3232.17	4.15798e-20	1.10013e-20		3192.24	2.75181e-20	7.40173e-21		3631.4	2.22595e-20	1.5737e-20		2753.09	2.04603e-20	9.31248e-21
3252.13	3.52496e-20	1.11544e-20		3212.21	3.00975e-20	7.49171e-21		3661.34	2.29008e-20	1.65395e-20		2773.05	1.97247e-20	9.36759e-21
3272.09	3.04051e-20	1.11249e-20		3232.17	2.81304e-20	6.48503e-21		3691.28	2.16041e-20	1.47712e-20		2793.01	2.01423e-20	9.81125e-21
3292.05	3.02852e-20	1.1141e-20		3252.13	2.63604e-20	7.38956e-21		3721.23	2.16095e-20	1.52654e-20		2812.97	2.14084e-20	9.57081e-21
3312.01	3.11503e-20	1.08192e-20		3272.09	2.69833e-20	7.48314e-21		3751.17	2.03977e-20	1.32259e-20		2832.94	2.12687e-20	9.15048e-21
3331.98	3.05937e-20	1.1084e-20		3292.05	2.47866e-20	8.42746e-21		3781.11	2.03588e-20	1.31839e-20		2852.9	2.14866e-20	8.43682e-21
3351.94	2.98745e-20	1.12196e-20		3312.01	2.35959e-20	6.58179e-21		3811.05	2.13992e-20	1.2326e-20		2872.86	2.27258e-20	8.478e-21
3371.9	2.99697e-20	1.16743e-20		3331.98	2.30527e-20	7.08623e-21		3841	2.14458e-20	1.2937e-20		2892.82	2.37702e-20	8.55958e-21
3391.86	2.98924e-20	1.18553e-20		3351.94	2.31776e-20	6.76752e-21		3870.94	1.95249e-20	1.28105e-20		2912.78	2.58227e-20	8.08363e-21
[truncated: 67 more rows]

## Sheet: Figure S2
Upper								Lower
[truncated: 103 more rows]

## Sheet: Figure S3
(a) Fe+(H2)							(b) Fe+(D2)							(c) Fe+(H2)2							(d) Fe+(D2)2
[truncated: 1,002 more rows]

[truncated: 4 more sheets: Figure S4, Figure S5, Figure S6, Figure S8]
